# Supplementary material for: Genetic analysis of pigment production in the fungus Exophiala dermatitidis mutant strains obtained via nontargeted UV mutagenesis
Source: G3 (Bethesda). 2025 Sep 3;15(12):jkaf205. doi: 10.1093/g3journal/jkaf205 (PMC12693494; doi:10.1093/g3journal/jkaf205)
Supplement: jkaf205_Supplementary_Data [file jkaf205_supplementary_data.zip]

Archive with 3 entries (3 files):
- Supplemental_Figures_G3-2025-406059.docx
- Supplemental_File_1_G3-2025-406059.xlsx
- Supplemental_File_2_G3-2025-406059.xlsx
