# Supplementary material for: Genetic analysis of pigment production in the fungus Exophiala dermatitidis mutant strains obtained via nontargeted UV mutagenesis
Source: G3 (Bethesda). 2025 Sep 3;15(12):jkaf205. doi: 10.1093/g3journal/jkaf205 (PMC12693494; doi:10.1093/g3journal/jkaf205)
Supplement: jkaf205_Supplementary_Data [file jkaf205_supplementary_data.zip › Supplemental_File_1_G3-2025-406059.xlsx]

## Sheet: SNVs all samples
Strain	GeneID		Gene info	Mutation	Annotation
Wildtype	HMPREF1120_00918	SNP 10	DNA‑directed RNA polymerase I subunit A12	C→T	A82V (GCC→GTC)
	HMPREF1120_01039	SNP 13	hypothetical protein	G→T	T425N (ACC→AAC)
	HMPREF1120_01226	SNP 51	cell cycle checkpoint control protein RAD9B	C→T	Q86Q (CAG→CAA)
	HMPREF1120_01243	SNP 52	hypothetical protein	G→T	P106P (CCC→CCA)
	HMPREF1120_03461	JC_1725	hypothetical protein	+45 bp	coding (817/1611 nt)
	HMPREF1120_04689	SNP 148	alkanesulfonate monooxygenase	T→C	G21G (GGT→GGC)
	HMPREF1120_04771	SNP 149	protein kinase gsk3	T→A	F250I (TTC→ATC)
	HMPREF1120_05283	SNP 155	stress‑induced‑phosphoprotein 1	T→C	K393K (AAA→AAG)
	HMPREF1120_05541	SNP 163	hypothetical protein	G→C	V79V (GTG→GTC)
	HMPREF1120_05817	SNP 169	hypothetical protein	G→A	C203Y (TGT→TAT)
	HMPREF1120_05933	JC_1771	cell cycle checkpoint protein	(TTG)5→4	coding (2596‑2598/2736 nt)
	HMPREF1120_06078	SNP 173	hypothetical protein	G→C	A85G (GCA→GGA)
	HMPREF1120_06083	SNP 174	hypothetical protein	C→T	G938D (GGC→GAC)
	HMPREF1120_06418	SNP 182	F‑box protein 21	G→A	R503C (CGT→TGT)
	HMPREF1120_06770	SNP 193	hypothetical protein	G→T	G1471V (GGG→GTG)
	HMPREF1120_07416	SNP 198	hypothetical protein	G→T	S92Y (TCC→TAC)
	HMPREF1120_07478	SNP 199	hypothetical protein	G→T	G868G (GGG→GGT)
	HMPREF1120_07533	SNP 200	hypothetical protein	C→T	P209L (CCG→CTG)
	HMPREF1120_07698	SNP 205	Ser/Thr/Tyr protein kinase RAD53	G→T	W186C (TGG→TGT)
	HMPREF1120_08133	SNP 217	hypothetical protein	G→T	G171V (GGC→GTC)
	HMPREF1120_08247	JC_1816	hypothetical protein	(21-bp)3→2	coding (770‑790/1053 nt)
	HMPREF1120_09019	SNP 244	hypothetical protein	C→T	Q97Q (CAG→CAA)
	HMPREF1120_09109	SNP 248	exocyst complex component 7	A→G	Q494R (CAA→CGA)
	HMPREF1120_09268–HMPREF1120_09269			Δ6,626 bp
hyp1	HMPREF1120_07559	SNP 1	hypothetical protein	A→G	L196P (CTC→CCC)
	HMPREF1120_07483	SNP 2	adenosylhomocysteinase	C→G	E380Q (GAA→CAA)
	HMPREF1120_07346	SNP 3	hypothetical protein	A→G	A640A (GCA→GCG)
	HMPREF1120_03309	SNP 4	hypothetical protein	A→C	K241Q (AAA→CAA)
	HMPREF1120_00912	SNP 5	pseudouridylate synthase	T→C	Y271H (TAT→CAT)
	HMPREF1120_00625	SNP 9	nicotinate phosphoribosyltransferase	C→T	S411F (TCC→TTC)
	HMPREF1120_?	SUB 11	?	2 bp→TT	coding (157‑158/258 nt)
	HMPREF1120_07933	SNP 16	E3 ubiquitin-protein ligase TRIP12	C→A	P61T (CCC→ACC)
	HMPREF1120_02419	INS 17	hypothetical protein	(AT)14→15	coding (267/267 nt)
	HMPREF1120_05524	DEL 18	hypothetical protein	(AC)8→7	coding (93‑94/432 nt)
	HMPREF1120_05534	SNP 19	hypothetical protein	T→C	V24V (GTA→GTG)
	HMPREF1120_05540	SNP 20	hypothetical protein	T→C	R69R (CGA→CGG)
	HMPREF1120_06775	SNP 21	hypothetical protein	G→A	V108M (GTG→ATG)
	HMPREF1120_06473	SNP 22	mitogen-activated protein kinase spm1	T→A	I285F (ATC→TTC)
	HMPREF1120_06921	SNP 24	hypothetical protein	C→T	H411Y (CAT→TAT)
	HMPREF1120_?	SNP 25	?	T→C	K34E (AAA→GAA)
	HMPREF1120_02298	SNP 28	hypothetical protein	G→A	L58F (CTT→TTT)
	HMPREF1120_02226	SNP 30	endo-1,3(4)-beta-glucanase	C→T	K285K (AAG→AAA)
	HMPREF1120_01854	SNP 32	purinergic receptor P2Y, G protein-coupled, 11	A→G	F51S (TTC→TCC)
	HMPREF1120_01788	SNP 33	hypothetical protein	G→C	G193R (GGC→CGC)
	HMPREF1120_08609	SNP 35	hypothetical protein	C→T	F175F (TTC→TTT)
	HMPREF1120_00189	SNP 36	sulfonate biosynthesis enzyme	T→C	I229V (ATC→GTC)
	HMPREF1120_00163	DEL 37	1-phosphatidylinositol-3-phosphate 5-kinase	Δ1 bp	coding (5001/7425 nt)
	HMPREF1120_04272	SNP 38	Ca2+-transporting ATPase	C→T	P777S (CCG→TCG)
	HMPREF1120_?	SNP 41	?	T→A	I12K (ATA→AAA)
	HMPREF1120_03601	SNP 43	hypothetical protein	T→C	I100V (ATC→GTC)
	HMPREF1120_03819	SNP 51	E3 ubiquitin-protein ligase hulA	A→C	L18L (CTA→CTC)
	HMPREF1120_02351	SNP 52	hypothetical protein	T→C	S449P (TCA→CCA)
	HMPREF1120_02351	SNP 53	hypothetical protein	T→G	L1230R (CTA→CGA)
	HMPREF1120_04712	SNP 59	hypothetical protein	A→G	L9S (TTA→TCA)
	HMPREF1120_04662	SNP 60	adenosinetriphosphatase	G→A	R317R (CGG→CGA)
	HMPREF1120_04368	SUB 62	hypothetical protein	2 bp→AA	coding (172‑173/243 nt)
	HMPREF1120_05259	SNP 63	hypothetical protein	G→T	A121D (GCT→GAT)
	HMPREF1120_05259	SNP 64	hypothetical protein	A→C	Y120D (TAT→GAT)
	HMPREF1120_05259	SNP 65	hypothetical protein	G→A	D473N (GAT→AAT)
	HMPREF1120_?	SNP 66	?	G→T	T29N (ACT→AAT)
	HMPREF1120_01381	SNP 67	mitochondrial processing peptidase	C→T	A45A (GCC→GCT)
hyp2	HMPREF1120_05524	DEL 8	hypothetical protein	(AC)8→7	coding (93‑94/432 nt)
hyp3	HMPREF1120_00737	SNP 5	hypothetical protein	G→T	D299E (GAC→GAA)
	HMPREF1120_04169	SNP 14	G2/mitotic-specific cyclin-B	A→G	S41P (TCA→CCA)
	HMPREF1120_04685	SNP 29	hypothetical protein	T→G	K58Q (AAA→CAA)
	HMPREF1120_09165	SNP 33	beta-lactamase	C→T	L273L (CTG→TTG)
hyp4	HMPREF1120_?	SNP 1	?	T→C	K32K (AAA→AAG)
	HMPREF1120_07482	SNP 2	hypothetical protein	T→G	I120M (ATT→ATG)
	HMPREF1120_07379	SNP 6	hypothetical protein	A→T	L295* (TTA→TAA)
	HMPREF1120_07352	SNP 7	hypothetical protein	G→A	A227V (GCT→GTT)
	HMPREF1120_01067	SNP 10	hypothetical protein	T→G	V88V (GTA→GTC)
	HMPREF1120_05200	SNP 14	chloromuconate cycloisomerase	A→G	A657A (GCT→GCC)
	HMPREF1120_01965	SNP 18	ubiquitin-conjugating enzyme E2 Q	C→T	V374I (GTT→ATT)
	ubiquitin-conjugating enzyme E2 Q	SNP 19	translation initiation factor eIF-3 subunit 10	T→G	K543T (AAG→ACG)
	HMPREF1120_06262	SNP 24	hypothetical protein	A→C	K19Q (AAA→CAA)
	HMPREF1120_05524	DEL 27	hypothetical protein	(AC)8→7	coding (93‑94/432 nt)
	HMPREF1120_06609	SNP 29	hypothetical protein	T→G	Y3D (TAC→GAC)
	HMPREF1120_?	SNP 30	?	A→C	*63S (TAA→TCA)
	HMPREF1120_?	SNP 30	?	A→C	L51* (TTA→TGA)
	HMPREF1120_06535	SNP 32	hypothetical protein	A→G	Q107R (CAA→CGA)
	HMPREF1120_06473	SNP 33	mitogen-activated protein kinase spm1	C→T	Q26Q (CAG→CAA)
	HMPREF1120_04586	SNP 35	F-box and leucine-rich repeat protein 7	G→A	S147S (TCG→TCA)
	hypothetical protein	SNP 36	hypothetical protein	T→A	Y61N (TAT→AAT)
	HMPREF1120_04168	SNP 38	TRL1 protein	T→G	Y707S (TAC→TCC)
	HMPREF1120_05607	SNP 39	enolase	T→G	V201V (GTA→GTC)
	HMPREF1120_05707	SNP 41	hypothetical protein	A→T	F3L (TTT→TTA)
	HMPREF1120_02248	SNP 46	hypothetical protein	A→C	Y105S (TAC→TCC)
	HMPREF1120_?	INS 47	?	+T	coding (118/171 nt)
	HMPREF1120_02231	SNP 48	hypothetical protein	C→T	R170Q (CGA→CAA)
	HMPREF1120_04225	SNP 50	hypothetical protein	A→G	I446I (ATT→ATC)
	HMPREF1120_?	JC_9446	?	(ATTCT)1→2	coding (1328/1440 nt)
	HMPREF1120_04246	SNP 52	hypothetical protein	T→A	G346G (GGA→GGT)
	HMPREF1120_?	SNP 54	?	A→G	V51V (GTA→GTG)
	HMPREF1120_?	SNP 57	?	A→C	*63S (TAA→TCA)
	HMPREF1120_?	SNP 57	?	A→C	L29L (CTT→CTG)
	HMPREF1120_05900	SNP 59	sulfite reductase (NADPH) flavoprotein alpha-component	T→G	T807T (ACT→ACG)
	HMPREF1120_05962	SNP 60	hemolysin	G→A	D142N (GAC→AAC)
	HMPREF1120_03076	SNP 63	X-Pro aminopeptidase	G→A	E766K (GAA→AAA)
	HMPREF1120_08864	SNP 76	hypothetical protein	T→C	F1790S (TTT→TCT)
	HMPREF1120_08864	SNP 79	glucose-6-phosphate isomerase	C→T	E5K (GAA→AAA)
	HMPREF1120_05292	SNP 94	MFS transporter, LAT3 family, solute carrier family 43, member 3	C→T	G70S (GGT→AGT)
	HMPREF1120_?	SNP 97	?	C→T	I125I (ATC→ATT)
	HMPREF1120_?	SNP 99	?	C→A	S102* (TCA→TAA)
	HMPREF1120_08439	SNP 100	cerevisin	G→A	S23F (TCC→TTC)
	HMPREF1120_?	INS 101	?	+T	coding (35/138 nt)
	HMPREF1120_08570	SNP 104	aquaporin rerated protein	C→T	A77V (GCT→GTT)
	HMPREF1120_01360	SNP 106	aryl-alcohol dehydrogenase	T→C	P320P (CCT→CCC)
	HMPREF1120_01376	SNP 107	hypothetical protein	T→A	L374F (TTA→TTT)
	HMPREF1120_02647	SNP 113	hypothetical protein	G→A	E766K (GAG→AAG)
hyp5	HMPREF1120_05092	SNP 3	serine/threonine kinase 16	A→G	L19P (CTA→CCA)
	HMPREF1120_?	SNP 4	?	T→C	Y50H (TAC→CAC)
	HMPREF1120_02029	SNP 5	cation transporter ChaC	A→G	L28P (CTA→CCA)
	HMPREF1120_07151	SUB 6	gluconate 5-dehydrogenase	2 bp→A	coding (85‑86/234 nt)
	HMPREF1120_02508	SNP 9	AAT family amino acid transporter	C→T	G358D (GGT→GAT)
	HMPREF1120_05490	SNP 10	GATA-binding protein	T→G	L76R (CTT→CGT)
	HMPREF1120_05524	DEL 11	hypothetical protein	(AC)8→7	coding (93‑94/432 nt)
	HMPREF1120_05586	SNP 12	methylisocitrate lyase	C→G	F163L (TTC→TTG)
	HMPREF1120_06452	SNP 13	translation initiation factor eIF-2 beta subunit	T→C	L37P (CTA→CCA)
	HMPREF1120_05728	SNP 16	hypothetical protein	A→G	Y113H (TAC→CAC)
	HMPREF1120_08138	JC_10482	hypothetical protein	Δ12 bp	coding (4703‑4714/5310 nt)
	HMPREF1120_06011	SNP 21	carnitine O-acetyltransferase	T→C	L361L (CTA→CTG)
	HMPREF1120_08440	SNP 36	hypothetical protein	C→T	S218F (TCT→TTT)
	HMPREF1120_01551	SUB 40	hypothetical protein	2 bp→AA	coding (219‑220/900 nt)
	HMPREF1120_03653	SNP 41	syntaxin 7	C→T	L57L (CTG→TTG)
	HMPREF1120_?	SNP 42	?	A→G	N21D (AAT→GAT)
hyp6	HMPREF1120_07700	SNP 1	hypothetical protein	G→A	S75N (AGT→AAT)
	HMPREF1120_03322	SNP 2	sentrin-specific protease 7	C→T	S24F (TCT→TTT)
	HMPREF1120_?	SNP 4	?	A→G	H21H (CAT→CAC)
	HMPREF1120_00620	SNP 7	1-phosphatidylinositol-4,5-bisphosphate phosphodiesterase	G→A	C215Y (TGT→TAT)
	HMPREF1120_06773	SNP 14	hypothetical protein	T→C	F184F (TTT→TTC)
	HMPREF1120_?	SNP 15	?	G→A	H48H (CAC→CAT)
	HMPREF1120_06945	SNP 17	hypothetical protein	G→A	G272D (GGC→GAC)
	HMPREF1120_04169	SNP 19	G2/mitotic-specific cyclin-B	G→A	E63E (GAG→GAA)
	HMPREF1120_02419	SUB 21	hypothetical protein	2 bp→AA	coding (2599‑2600/3327 nt)
	HMPREF1120_08194	SUB 26	lactoylglutathione lyase	3 bp→CCT	coding (12‑14/663 nt)
	HMPREF1120_03882	SUB 32	ethanolaminephosphotransferase	2 bp→TC	coding (93‑94/723 nt)
	HMPREF1120_00398	SNP 35	hypothetical protein	T→C	Y153H (TAT→CAT)
	HMPREF1120_00399	SNP 35	hypothetical protein	T→C	T5T (ACT→ACC)
	HMPREF1120_?	SNP 36	?	C→T	S62F (TCT→TTT)
	HMPREF1120_?	SNP 36	?	C→T	K67K (AAG→AAA)
	HMPREF1120_08946	SNP 48	proliferating cell nuclear antigen	G→C	A105P (GCT→CCT)
	HMPREF1120_08289	SNP 49	triacylglycerol lipase	C→T	S174F (TCT→TTT)
hyp7	HMPREF1120_01522	DEL 7	hypothetical protein	(AC)8→7	coding (93‑94/432 nt)
hyp8	HMPREF1120_05207	SNP 4	hypothetical protein	T→C	M1V (ATG→GTG) †
	HMPREF1120_05031	SNP 5	2,4-dichlorophenol 6-monooxygenase	G→C	T220S (ACT→AGT)
	HMPREF1120_02419	JC_10532	hypothetical protein	(AT)14→16	coding (267/267 nt)
	HMPREF1120_05524	DEL_12	hypothetical protein	(AC)8→7	coding (93‑94/432 nt)
	HMPREF1120_04098	SNP 15	MFS transporter, DHA2 family, multidrug resistance protein	T→A	Y69* (TAT→TAA)
	HMPREF1120_07828	SNP16	hypothetical protein	T→C	L239P (CTA→CCA)
	HMPREF1120_?	SNP 18	?	T→G	Y7* (TAT→TAG)
	HMPREF1120_?	SNP 20	?	A→G	S121G (AGC→GGC)
	HMPREF1120_01179	SNP 21	hypothetical protein	G→C	A269P (GCC→CCC)
	HMPREF1120_08809	SNP 22	glycerol-3-phosphate acyltransferase Sct1	A→G	F111F (TTT→TTC)
	HMPREF1120_?	SNP 25	?	A→G	I90I (ATT→ATC)
	HMPREF1120_05914	SNP 26	hypothetical protein	C→T	Q269* (CAA→TAA)
	HMPREF1120_05921	SNP 27	hypothetical protein	A→G	Q2740R (CAA→CGA)
	HMPREF1120_05937	SNP 28	hypothetical protein	C→T	A481T (GCC→ACC)
	HMPREF1120_?	SNP 29	?	A→C	Y28S (TAT→TCT)
	HMPREF1120_09204	SNP 33	brix-domain ribosomal biogenesis protein	G→A	L157L (CTG→TTG)
	HMPREF1120_08085	SNP 34	hypothetical protein	G→A	L387L (CTC→CTT)
	HMPREF1120_03092	SNP 35	mannosyltransferase	A→C	L44* (TTA→TGA)
	HMPREF1120_00491	SNP 44	hypothetical protein	C→T	V153V (GTC→GTT)
	HMPREF1120_?	JC_10661	?	+GAAGGCCCTG	coding (181/354 nt)
	HMPREF1120_?	INS 46	?	+A	coding (178/354 nt)
	HMPREF1120_00586	SNP 54	membrane dipeptidase	C→G	L60L (CTG→CTC)
	HMPREF1120_05235	SNP 59	Ca2+:H+ antiporter	T→C	T473T (ACT→ACC)
	HMPREF1120_?	SNP 61	?	C→A	S102* (TCA→TAA)
	HMPREF1120_01522	SNP 63	hypothetical protein	A→G	I211I (ATT→ATC)
	HMPREF1120_01522	SNP 64	hypothetical protein	G→A	Q159* (CAG→TAG)
hyp9	HMPREF1120_07590	SNP 2	dipeptidyl aminopeptidase	A→T	Y82F (TAT→TTT)
	HMPREF1120_07519	SUB 5	calpain-7	2 bp→TC	coding (45‑46/2064 nt)
	HMPREF1120_03358	SNP 6	hypothetical protein	A→G	L131S (TTG→TCG)
	HMPREF1120_?	SNP 8	?	A→T	H26Q (CAT→CAA)
	HMPREF1120_01079	SNP 10	protein pyrABCN	A→C	L1809* (TTA→TGA)
	HMPREF1120_07037	SNP 13	transcriptional regulatory protein AMDR	G→C	M25I (ATG→ATC)
	HMPREF1120_06773	SNP 17	hypothetical protein	A→C	F46L (TTT→TTG)
	HMPREF1120_06680	SNP 18	hypothetical protein	G→A	K86K (AAG→AAA)
	HMPREF1120_04157	INS 22	MFS transporter, SP family, sugar:H+ symporter	(A)36→37	coding (240/462 nt)
	HMPREF1120_05656	SNP 23	hypothetical protein	A→C	Y27D (TAC→GAC)
	HMPREF1120_07823	SNP 25	hypothetical protein	G→A	R325W (CGG→TGG)
	HMPREF1120_07818	SNP 26	hypothetical protein	C→A	D34Y (GAT→TAT)
	HMPREF1120_01930	SNP 30	glycylpeptide N-tetradecanoyltransferase	G→A	A915T (GCC→ACC)
	HMPREF1120_06101	SNP 32	hypothetical protein	T→C	L389P (CTC→CCC)
	HMPREF1120_?	SNP 46	?	T→A	Y259F (TAC→TTC)
	HMPREF1120_01115	SNP 47	hypothetical protein	A→C	N214H (AAT→CAT)
	HMPREF1120_08472	SNP 51	hypothetical protein	T→G	N153T (AAT→ACT)
	HMPREF1120_02659	SNP 56	salicylate hydroxylase	T→C	K57R (AAG→AGG)
hyp10	HMPREF1120_07637	SNP 1	hypothetical protein	C→T	D188N (GAT→AAT)
	HMPREF1120_07301	SNP 6	hypothetical protein	T→C	L75P (CTA→CCA)
	HMPREF1120_00785	SNP 10	ATP-binding cassette, subfamily G (WHITE), member 2	A→G	I503I (ATT→ATC)
	HMPREF1120_00737	SNP 11	hypothetical protein	G→T	D299E (GAC→GAA)
	HMPREF1120_00615	SNP 13	hypothetical protein	T→C	F25S (TTT→TCT)
	HMPREF1120_?	SNP 14	?	T→C	M89T (ATG→ACG)
	HMPREF1120_05014	DEL 15	Cu2+-exporting ATPase	Δ1 bp	coding (2631/3573 nt)
	HMPREF1120_06214	SNP 20	hypothetical protein	A→T	V50V (GTA→GTT)
	HMPREF1120_06214	SNP 20	hypothetical protein	A→T	I51K (ATA→AAA)
	HMPREF1120_02483	SNP 26	Ca2+/calmodulin-dependent protein kinase	A→G	F22S (TTC→TCC)
	HMPREF1120_02478	SNP 27	long-chain fatty-acid-CoA ligase	G→T	D89Y (GAT→TAT)
	HMPREF1120_05442	SNP 29	hypothetical protein	T→C	F83S (TTC→TCC)
	HMPREF1120_06727	SNP 33	eukaryotic translation initiation factor 3 subunit E	T→C	Y72H (TAC→CAC)
	HMPREF1120_06614	SNP 34	ribonuclease T2	A→C	L51F (TTA→TTC)
	HMPREF1120_06557	SNP 35	hypothetical protein	G→A	G41G (GGC→GGT)
	HMPREF1120_06550	SNP 36	hypothetical protein	C→T	G57G (GGC→GGT)
	HMPREF1120_06496	SNP 37	hypothetical protein	A→G	I175M (ATA→ATG)
	HMPREF1120_06473	SNP 38	mitogen-activated protein kinase spm1	T→G	N312H (AAT→CAT)
	HMPREF1120_04541	SNP 40	hypothetical protein	C→T	S37L (TCG→TTG)
	HMPREF1120_04541	SNP 42	hypothetical protein	C→T	F5F (TTC→TTT)
	HMPREF1120_04127	SNP 44	GTP-binding protein RHO3	T→C	Y62H (TAT→CAT)
	HMPREF1120_04128	INS 45	hypothetical protein	+C	coding (190/264 nt)
	HMPREF1120_04127	DEL 46	GTP-binding protein RHO3	Δ1 bp	coding (186/264 nt)
	HMPREF1120_04087	SNP 47	hypothetical protein	G→A	G123S (GGT→AGT)
	HMPREF1120_07823	SNP 52	hypothetical protein	T→A	N863Y (AAC→TAC)
	HMPREF1120_07796	SNP 54	adenosinetriphosphatase	C→T	D151N (GAT→AAT)
	HMPREF1120_07787	SNP 55	hypothetical protein	G→A	L196F (CTT→TTT)
	HMPREF1120_02225	SNP 56	hypothetical protein	C→T	T328I (ACC→ATC)
	HMPREF1120_05356	SUB 57	DNA excision repair protein ERCC-4	2 bp→AT	coding (1217‑1218/2850 nt)
	HMPREF1120_?	SNP 60	?	T→C	P2P (CCA→CCG)
	HMPREF1120_01643	SUB 62	hypothetical protein	2 bp→AA	coding (115‑116/198 nt)
	HMPREF1120_?	SNP 63	?	A→G	L90P (CTA→CCA)
	HMPREF1120_01233	SNP 64	hypothetical protein	A→T	D68E (GAT→GAA)
	HMPREF1120_01233	SNP 67	60S ribosomal protein L36	T→G	K113Q (AAA→CAA)
	HMPREF1120_00205	SNP 69	zinc finger protein MSN2/4	C→T	H179Y (CAT→TAT)
	HMPREF1120_00197	SNP 70	hypothetical protein	G→A	F26F (TTC→TTT)
	HMPREF1120_05884	SNP 72	hypothetical protein	T→A	I104F (ATC→TTC)
	HMPREF1120_05955	SNP 73	NCS2 family nucleobase:cation symporter-2	A→T	N73Y (AAC→TAC)
	HMPREF1120_05959	SNP 74	beta-Ala-His dipeptidase	A→G	I255I (ATT→ATC)
	HMPREF1120_06037	SNP 75	hypothetical protein	C→T	G752G (GGC→GGT)
	HMPREF1120_09232	SNP 78	primary-amine oxidase	G→A	S17S (AGC→AGT)
	HMPREF1120_00262	SNP 79	phosphatidylinositol glycan, class M	G→A	L210L (CTG→CTA)
	HMPREF1120_00275	SNP 80	hypothetical protein	A→C	*93S (TAA→TCA)
	HMPREF1120_03023	SNP 81	hypothetical protein	T→C	I15I (ATT→ATC)
	HMPREF1120_03141	SNP 89	protein sey1	T→C	I185I (ATT→ATC)
	HMPREF1120_00479	SNP 90	2-methylcitrate synthase, mitochondrial	C→T	A91V (GCT→GTT)
	HMPREF1120_03853	SNP 91	diaminopropionate ammonia-lyase	T→C	K55R (AAA→AGA)
	HMPREF1120_03801	SNP 92	hypothetical protein	G→A	G19S (GGC→AGC)
	HMPREF1120_03796	SNP 93	peroxiredoxin Q/BCP	C→T	L140L (CTA→TTA)
	HMPREF1120_08863	SUB 95	AP endonuclease 2	2 bp→AA	coding (895‑896/1350 nt)
	HMPREF1120_04829	SNP 104	hypothetical protein	G→A	S28N (AGC→AAC)
	HMPREF1120_04809	SNP 106	nonribosomal peptide synthase	C→G	F11L (TTC→TTG)
	HMPREF1120_04368	SNP 111	hypothetical protein	A→G	V130V (GTA→GTG)
	HMPREF1120_03100	SNP 115	hypothetical protein	C→T	P117L (CCT→CTT)
	HMPREF1120_09131	SNP 118	glutathione S-transferase	A→T	I114F (ATC→TTC)
	HMPREF1120_02395	SNP 120	3-ketosphinganine reductase	G→A	F93F (TTC→TTT)
	HMPREF1120_08572	SNP 122	PiT family inorganic phosphate transporter	T→C	Q86R (CAG→CGG)
	HMPREF1120_04128	JC_10798	hypothetical protein	(TTTTTGC)19→29	coding (132/324 nt)
	HMPREF1120_01302	SNP 127	MIT family metal ion transporter	T→C	E281E (GAA→GAG)
	HMPREF1120_01351	SNP 130	hypothetical protein	C→A	Q62K (CAG→AAG)
	HMPREF1120_01501	SNP 131	hypothetical protein	A→G	L37L (TTA→TTG)
	HMPREF1120_03636	SNP 135	hypothetical protein	A→G	T12T (ACT→ACC)
	HMPREF1120_02733	SNP 141	beta-glucosidase	A→C	R8R (AGG→CGG)
	HMPREF1120_02742	SNP 142	hypothetical protein	G→A	N58N (AAC→AAT)
hyp11	HMPREF1120_01169	SNP 49	hypothetical protein	A→T	I167N (ATT→AAT)
	HMPREF1120_01245	SNP 52	hypothetical protein	G→A	I146I (ATC→ATT)
	HMPREF1120_04342	SNP 131	retrograde regulation protein 2	T→C	S439S (TCA→TCG)
	HMPREF1120_04499	SNP 148	protein‑serine/threonine kinase	G→A	D605N (GAT→AAT)	kfsA/KIN4
	HMPREF1120_04835	SNP 153	hypothetical protein	T→C	K400R (AAG→AGG)
	HMPREF1120_05063	SNP 155	phosphatidylinositol glycan, class O	A→C	L394* (TTA→TGA)	GPI13/Pig-O
	HMPREF1120_05289	JC_1692	hypothetical protein	78 bp x 2	78 bp DUP
	HMPREF1120_07327	SNP 197	hypothetical protein	G→A	H13H (CAC→CAT)
	HMPREF1120_08383	SNP 222	hypothetical protein	T→C	A126A (GCT→GCC)
	HMPREF1120_08737	SNP 234	propionyl‑CoA carboxylase beta chain	T→G	K51T (AAA→ACA)
	HMPREF1120_08967	SNP 241	hypothetical protein	T→A	Y404F (TAT→TTT)
hyp12	HMPREF1120_04157	INS 8	MFS transporter, SP family, sugar:H+ symporter	(A)36→37	coding (240/462 nt)
	HMPREF1120_01837	SNP 10	hypothetical protein	C→T	E288K (GAA→AAA)
	HMPREF1120_?	SNP 12	?	T→C	M110V (ATG→GTG)
	HMPREF1120_03585	SNP 13	hypothetical protein	G→A	A65T (GCT→ACT)
	HMPREF1120_00573	SNP 21	hypothetical protein	G→A	A200V (GCC→GTC)
	HMPREF1120_01091	SNP 22	hypothetical protein	T→G	L10L (CTA→CTC)
	HMPREF1120_04781	SNP 25	hypothetical protein	G→A	Y21Y (TAC→TAT)
	HMPREF1120_01340	SNP 27	Ca2+/calmodulin-dependent protein kinase	T→C	T73T (ACT→ACC)
	HMPREF1120_01341	SNP 28	Ca2+/calmodulin-dependent protein kinase	T→C	P74P (CCT→CCC)
hyp13	HMPREF1120_07500	SNP 1	DnaJ protein, subfamily A, member 2	C→T	S166S (TCC→TCT)
	HMPREF1120_02160	SNP 4	hypothetical protein	A→G	Q14Q (CAA→CAG)
	HMPREF1120_07150	SUB 5	hypothetical protein	2 bp→TT	coding (107‑108/306 nt)
	HMPREF1120_07150	SNP 6	hypothetical protein	T→C	F42L (TTC→CTC)
	HMPREF1120_?	SNP 15	?	G→A	R18K (AGG→AAG)
	HMPREF1120_02297	SNP 16	histone-binding protein RBBP4	G→A	E99E (GAG→GAA)
	HMPREF1120_02284	SNP 17	L-iditol 2-dehydrogenase	G→A	A146T (GCT→ACT)
	HMPREF1120_00085	SNP 18	cytochrome P450, family 51, subfamily A (sterol 14-demethylase)	T→A	I188N (ATT→AAT)
	HMPREF1120_05342	SNP 19	hypothetical protein	G→A	P1938L (CCG→CTG)
	HMPREF1120_01202	SNP 23	hypothetical protein	A→G	L160L (TTG→CTG)
	HMPREF1120_05800	SNP 25	hypothetical protein	T→C	F232F (TTT→TTC)
	HMPREF1120_05828	SNP 26	hypothetical protein	A→G	*277R (TGA→CGA)
	HMPREF1120_09196	SNP 27	cytochrome P450 oxidoreductase	A→G	L201S (TTG→TCG)
	HMPREF1120_08680	SNP 28	hypothetical protein	G→A	D174N (GAT→AAT)
	HMPREF1120_03620	SNP 29	DNA-directed RNA polymerase	T→G	F23L (TTT→TTG)
	HMPREF1120_00439	SNP 39	3-oxoacyl-[acyl-carrier protein] reductase	A→G	M308V (ATG→GTG)
	HMPREF1120_08969	SNP 54	DNA polymerase epsilon subunit 2	A→G	L282P (CTA→CCA)
	HMPREF1120_01303	SNP 56	phytoene synthase	G→A	P184L (CCC→CTC)
	HMPREF1120_01304	SNP 57	phytoene synthase	G→A	L183L (CTC→CTT)
	HMPREF1120_01419	SUB 58	competence/damage-inducible protein CinA domain	2 bp→TA	coding (329‑330/585 nt)
hyp14	HMPREF1120_07468	SNP 2	orotidine 5'-phosphate decarboxylase	C→T	I13I (ATC→ATT)
	HMPREF1120_07358	SNP 3	hypothetical protein	T→A	Y61N (TAC→AAC)
	HMPREF1120_06194	SNP 9	histone acetyltransferase 1	G→A	T15T (ACC→ACT)
	HMPREF1120_05524	DEL 11	hypothetical protein	(AC)8→7	coding (93‑94/432 nt)
	HMPREF1120_08761	SNP 15	salicylate hydroxylase	T→C	Q59Q (CAA→CAG)
	HMPREF1120_07234	SNP 16	aspartyl-tRNA(Asn)/glutamyl-tRNA (Gln) amidotransferase subunit A	T→C	Q121Q (CAA→CAG)
	HMPREF1120_08408	SNP 26	hypothetical protein	C→T	F188F (TTC→TTT)
	HMPREF1120_04391	SNP 32	hypothetical protein	G→A	K156K (AAG→AAA)
	HMPREF1120_01493	SUB 34	cytochrome P450 oxidoreductase	2 bp→GA	coding (186‑187/855 nt)
hyp15	HMPREF1120_02419	JC_10092	hypothetical protein	(AT)14→16	coding (267/267 nt)
	HMPREF1120_05524	DEL_7	hypothetical protein	(AC)8→7	coding (93‑94/432 nt)
	HMPREF1120_06770	SNP 8	hypothetical protein	C→T	Q379Q (CAG→CAA)
	HMPREF1120_04661	DEL_30	CPA1 family monovalent cation:H+ antiporter	Δ1 bp	coding (337/1347 nt)
	HMPREF1120_?	SNP 33	?	C→A	S102* (TCA→TAA)
hyp16	HMPREF1120_07636	SNP 1	nonribosomal siderophore peptide synthase SidC	T→G	I4662I (ATA→ATC)
	HMPREF1120_03323	SNP 3	hypothetical protein	T→G	R78R (AGG→CGG)
	HMPREF1120_03372	SNP 5	ubiquitin thiolesterase	G→A	A28A (GCC→GCT)
	HMPREF1120_03388	SNP 6	hypothetical protein	G→A	A141V (GCT→GTT)
	HMPREF1120_00990	SNP 8	hypothetical protein	T→C	E253G (GAA→GGA)
	HMPREF1120_?	SUB 9	?	2 bp→AA	coding (185‑186/252 nt)
	HMPREF1120_01085	SNP 12	hypothetical protein	T→G	V238V (GTA→GTC)
	HMPREF1120_?	SNP 14	?	G→A	G15E (GGG→GAG)
	HMPREF1120_00780	SNP 15	hypothetical protein	A→T	N20Y (AAT→TAT)
	HMPREF1120_00700	SNP 16	transcriptional regulatory protein GAL4	A→G	E68G (GAA→GGA)
	HMPREF1120_01993	SNP 19	hypothetical protein	T→A	A316A (GCT→GCA)
	HMPREF1120_02004	SNP 20	GTP-binding protein rho2	G→A	D128N (GAC→AAC)
	HMPREF1120_02157	SNP 21	vesicle-fusing ATPase	C→T	A938V (GCC→GTC)
	HMPREF1120_?	SNP 22	?	C→T	G29G (GGG→GGA)
	HMPREF1120_06298	SNP 25	hypothetical protein	C→T	L26L (CTC→CTT)
	HMPREF1120_06221	SNP 26	p21-activated kinase 1	G→A	R168Q (CGA→CAA)
	HMPREF1120_05524	DEL 27	hypothetical protein	(AC)8→7	coding (93‑94/432 nt)
	HMPREF1120_06799	SNP 28	adenosinetriphosphatase	G→A	K925K (AAG→AAA)
	HMPREF1120_06636	SNP 29	hypothetical protein	T→A	V128V (GTA→GTT)
	HMPREF1120_06447	SNP 30	hypothetical protein	T→C	F84F (TTT→TTC)
	HMPREF1120_06889	SNP 31	CoA ligase	A→G	N371D (AAT→GAT)
	HMPREF1120_?	SNP 32	?	T→A	L179* (TTA→TAA)
	HMPREF1120_?	SNP 33	?	T→A	L82F (TTA→TTT)
	HMPREF1120_04043	SNP 34	phosphoadenosine phosphosulfate reductase	G→A	P245L (CCC→CTC)
	HMPREF1120_?	SNP 36	?	T→C	Y78H (TAC→CAC)
	HMPREF1120_07808	DEL 38	hpt sensor hybrid histidine kinase	Δ1 bp	coding (4/1266 nt)
	HMPREF1120_07761	SUB 39	hypothetical protein	2 bp→TC	coding (97‑98/312 nt)
	HMPREF1120_00070	SNP 40	hypothetical protein	T→A	Y1344F (TAC→TTC)
	HMPREF1120_?	SNP 42	?	G→A	P79P (CCG→CCA)
	HMPREF1120_?	SNP 43	?	C→T	P67P (CCC→CCT)
	HMPREF1120_01890	SNP 44	multi-sensor hybrid histidine kinase	G→T	M1503I (ATG→ATT)
	HMPREF1120_01886	SNP 45	hypothetical protein	C→T	V193M (GTG→ATG)
	HMPREF1120_07267	SNP 47	UV damage endonuclease uvsE	C→T	S517L (TCG→TTG)
	HMPREF1120_08154	SNP 48	AAA family ATPase	A→C	Y590D (TAT→GAT)
	HMPREF1120_?	SNP 49	?	A→T	L37* (TTA→TAA)
	HMPREF1120_?	SNP 50	?	T→A	V31V (GTA→GTT)
	HMPREF1120_09267	SNP 51	hypothetical protein	T→G	I107L (ATT→CTT)
	HMPREF1120_09265	SNP 52	hypothetical protein	C→T	H358Y (CAT→TAT)
	HMPREF1120_04967	SNP 53	V-type H+-transporting ATPase 16kDa proteolipid subunit	T→G	L32* (TTA→TGA)
	HMPREF1120_04937	SUB 54	pre-mRNA-processing-splicing factor 8	2 bp→TT	coding (3959‑3960/7083 nt)
	HMPREF1120_05391	SNP 55	hypothetical protein	T→C	T447T (ACT→ACC)
	HMPREF1120_08511	SNP 65	hypothetical protein	T→G	Y369D (TAT→GAT)
	HMPREF1120_?	SNP 80	?	T→G	I41R (ATA→AGA)
	HMPREF1120_09003	SNP 81	autophagy-like protein 17	C→T	M184I (ATG→ATA)
	HMPREF1120_01365	SNP 83	hypothetical protein	T→G	I399M (ATT→ATG)
	HMPREF1120_02583	SNP 90	hypothetical protein	G→A	L161L (CTC→CTT)
	HMPREF1120_02692	SNP 91	hypothetical protein	A→G	A131A (GCT→GCC)
	HMPREF1120_?	JC_9604	?	Δ6 bp	coding (177‑182/360 nt)
	HMPREF1120_03554	SNP 94	hypothetical protein	C→T	P26P (CCG→CCA)
hyp17	HMPREF1120_03345	SNP 2	tyrosinase	A→T	Y206F (TAC→TTC)
	HMPREF1120_01089	SUB 4	hypothetical protein	2 bp→GT	coding (3408‑3409/4515 nt)
	HMPREF1120_07082	SNP 6	hypothetical protein	C→T	F8F (TTC→TTT)
	HMPREF1120_06676	SNP 11	60S ribosomal protein L20	C→T	Y33Y (TAC→TAT)
	HMPREF1120_06633	SNP 12	protein transporter SEC23	G→A	I202I (ATC→ATT)
	HMPREF1120_04157	INS 14	MFS transporter, SP family, sugar:H+ symporter	(A)36→37	coding (240/462 nt)
	HMPREF1120_01768	SNP 19	pentafunctional AROM polypeptide	T→C	L1524L (TTG→CTG)
	HMPREF1120_07200	SNP 20	chromatin modification-like protein EAF6	G→C	S58* (TCA→TGA)
	HMPREF1120_08144	SNP 21	capping protein (actin filament) muscle Z-line, alpha	T→C	Y22H (TAT→CAT)
	HMPREF1120_?	SNP 22	?	A→T	I47K (ATA→AAA)
	HMPREF1120_06093	SNP 23	hypothetical protein	C→T	R449H (CGC→CAC)
	HMPREF1120_00300	SNP 25	hypothetical protein	C→T	A208V (GCT→GTT)
	HMPREF1120_03839	SUB 35	alpha-1,2-mannosyltransferase	2 bp→GA	coding (1079‑1080/1269 nt)
	HMPREF1120_07854	SUB 39	guanine nucleotide-binding protein subunit beta-like protein	2 bp→AA	coding (95‑96/144 nt)
	HMPREF1120_05247	SNP 42	hypothetical protein	A→G	Y21H (TAT→CAT)
	HMPREF1120_02789	SNP 51	aspartate-semialdehyde dehydrogenase	C→T	F83F (TTC→TTT)
hyp18	HMPREF1120_06731	SNP 5	activating transcription factor	G→A	V17I (GTA→ATA)
	HMPREF1120_05343	SNP 7	phospholipid-translocating ATPase	G→A	R649Q (CGG→CAG)
hyp19	N/A
hyp20	HMPREF1120_05200	SNP 2	chloromuconate cycloisomerase	A→G	N102N (AAT→AAC)
	HMPREF1120_06187	SNP 6	hypothetical protein	G→A	K597K (AAG→AAA)
	HMPREF1120_08005	SNP 7	hypothetical protein	C→A	V352F (GTT→TTT)
	HMPREF1120_05524	DEL 8	hypothetical protein	(AC)8→7	coding (93‑94/432 nt)
	HMPREF1120_?	SNP 9	?	C→T	G48S (GGT→AGT)
	HMPREF1120_05583	JC_10445	glycolate oxidase	+24 bp	coding (125/1080 nt)
	HMPREF1120_05728	SNP 14	hypothetical protein	G→A	H74Y (CAT→TAT)
	HMPREF1120_02270	SNP 15	chorismate mutase	G→A	S11N (AGC→AAC)
	HMPREF1120_?	SNP 16	?	G→A	V64I (GTT→ATT)
	HMPREF1120_04237	SNP 18	cohesin complex subunit SCC1	T→C	P594P (CCT→CCC)
	HMPREF1120_01791	SNP 19	chitin synthase	C→T	W499* (TGG→TGA)
	HMPREF1120_01713	SNP 20	hypothetical protein	T→C	E676G (GAA→GGA)
	HMPREF1120_01680	SNP 21	ABC drug exporter AbcA	C→G	L1057F (TTG→TTC)
	HMPREF1120_05761	SNP 23	hypothetical protein	A→C	L139L (CTA→CTC)
	HMPREF1120_?	SNP 24	?	T→G	N5H (AAT→CAT)
	HMPREF1120_08138	SNP 25	hypothetical protein	G→A	L564F (CTC→TTC)
	HMPREF1120_00298	SNP 26	hypothetical protein	T→A	V112V (GTT→GTA)
	HMPREF1120_03138	SNP 33	hypothetical protein	A→G	T90T (ACT→ACC)
	HMPREF1120_08897	SNP 34	hypothetical protein	G→A	R50K (AGA→AAA)
	HMPREF1120_05251	SNP 121	hypothetical protein	G→A	V301I (GTC→ATC)
	HMPREF1120_08462	SNP 124	hypothetical protein	C→A	P210T (CCG→ACG)
	HMPREF1120_09098	SNP 128	hypothetical protein	G→A	L379L (CTG→TTG)
	HMPREF1120_02618	SNP 133	hypothetical protein	A→T	I52K (ATA→AAA)
hyp21	HMPREF1120_?	SNP 1	?	T→G	F9L (TTT→TTG)
	HMPREF1120_07312	SNP 3	isoflavone reductase	G→A	R52K (AGA→AAA)
	HMPREF1120_02158	SNP 7	hypothetical protein	G→A	Q29* (CAA→TAA)
	HMPREF1120_07925	SNP 11	hypothetical protein	C→T	E20K (GAA→AAA)
	HMPREF1120_02538	SNP 13	mitogen-activated protein kinase kinase	T→C	S115P (TCT→CCT)
	HMPREF1120_05501	SNP 14	tuberous sclerosis 2	T→A	I926K (ATA→AAA)
	HMPREF1120_06786	SNP 15	transcription factor	A→C	Y52D (TAC→GAC)
	HMPREF1120_04580	JC_10892	hypothetical protein	Δ3 bp	coding (206‑208/261 nt)
	HMPREF1120_02866	SNP 21	Ca2+-transporting ATPase	C→T	T851T (ACC→ACT)
	HMPREF1120_?	SNP 23	?	A→C	L6* (TTA→TGA)
	HMPREF1120_?	SNP 25	?	T→C	C105R (TGC→CGC)
	HMPREF1120_?	SNP 25	?	T→C	N2N (AAT→AAC)
	HMPREF1120_05938	SNP 27	hypothetical protein	A→C	V88V (GTT→GTG)
	HMPREF1120_06033	SNP 28	tyrosine decarboxylase	A→G	S352S (TCT→TCC)
	HMPREF1120_08717	SNP 29	hypothetical protein	G→A	Q230* (CAA→TAA)
	HMPREF1120_08698	SNP 30	retrograde regulation protein 2	C→G	L19F (TTG→TTC)
	HMPREF1120_04986	SNP 31	hypothetical protein	C→T	T61I (ACT→ATT)
	HMPREF1120_08102	SNP 32	hypothetical protein	C→G	T241R (ACA→AGA)
	HMPREF1120_08400	SNP 39	metalloreductase	C→T	G500E (GGA→GAA)
	HMPREF1120_07859	SNP 44	Ca2+-transporting ATPase	A→C	L67* (TTA→TGA)
	HMPREF1120_04790	SNP 48	hypothetical protein	G→A	I202I (ATC→ATT)
	HMPREF1120_09152	SNP 52	hypothetical protein	C→T	R19K (AGA→AAA)
	HMPREF1120_04434	SNP 54	AAT family amino acid transporter	A→T	Y28F (TAT→TTT)
	HMPREF1120_01415	SNP 55	hypothetical protein	A→G	L725L (CTA→CTG)
	HMPREF1120_?	SNP 56	?	C→T	R16W (CGG→TGG)
	HMPREF1120_02755	SNP 63	coproporphyrinogen III oxidase	G→A	L211F (CTC→TTC)
	HMPREF1120_?	SNP 65	?	T→C	*84W (TAG→TGG)
hyp22	HMPREF1120_00011	SNP 2	hypothetical protein	T→C	E242E (GAA→GAG)
	HMPREF1120_00084	SNP 3	hypothetical protein	C→T	P412S (CCA→TCA)
	HMPREF1120_00244	SNP 12	hypothetical protein	C→T	L203F (CTT→TTT)
	HMPREF1120_00254	SNP 13	molecular chaperone DnaJ	A→G	L134L (TTA→TTG)
	HMPREF1120_00470	SNP 19	hypothetical protein	C→G	M105I (ATG→ATC)
	HMPREF1120_00475	SNP 20	topoisomerase (DNA) II binding protein 1	A→C	Y59S (TAC→TCC)
	HMPREF1120_00673	SNP 26	hypothetical protein	G→A	G822E (GGA→GAA)
	HMPREF1120_00713	SUB 27	ribokinase	2 bp→GA	coding (1111‑1112/1173 nt)
	HMPREF1120_01219	SNP 71	ubiquitin‑conjugating enzyme E2 J2	C→T	A19T (GCG→ACG)
	HMPREF1120_01288	SNP 76	hypothetical protein	C→T	V860I (GTC→ATC)
	HMPREF1120_01554	JC_1872	long‑chain fatty‑acid‑CoA ligase	Δ12 bp	coding (65‑76/461 nt)
	HMPREF1120_01754	SUB 91	hypothetical protein	2 bp→AA	coding (1478‑1479/2768 nt)
	HMPREF1120_01929	SNP 95	trehalose‑6‑phosphate hydrolase	C→T	L534F (CTC→TTC)
	HMPREF1120_02009	SNP 118	allantoicase	C→T	P232S (CCC→TCC)
	HMPREF1120_02094	SNP 120	hypothetical protein	G→A	S263N (AGT→AAT)
	HMPREF1120_02264	SNP 127	hypothetical protein	T→C	I49V (ATT→GTT)
	HMPREF1120_02300	SNP 129	hypothetical protein	T→A	Y214N (TAT→AAT)
	HMPREF1120_02638	SNP 143	hypothetical protein	A→G	K15R (AAA→AGA)
	HMPREF1120_03002	SNP 154	hypothetical protein	A→C	L71V (TTA→GTA)
	HMPREF1120_03098	SNP 155	hypothetical protein	T→G	Y34S (TAT→TCT)
	HMPREF1120_03262	SNP 162	aldehyde dehydrogenase (NAD+)	C→T	S413N (AGT→AAT)
	HMPREF1120_03608	SNP 170	hypothetical protein	T→A	I172I (ATT→ATA)
	HMPREF1120_03765	SNP 182	hypothetical protein	T→C	F117F (TTT→TTC)
	HMPREF1120_03894	SNP 188	asparagine synthase (glutamine‑hydrolysing)	A→G	F537S (TTC→TCC)
	HMPREF1120_03901	SNP189	hypothetical protein	A→G	I133T (ATC→ACC)
	HMPREF1120_03946	SNP 192	hypothetical protein	A→C	L495* (TTA→TGA
	HMPREF1120_04175	SNP 196	hypothetical protein	C→T	R29R (AGG→AGA)
	HMPREF1120_04208	SNP 209	ribonuclease P	G→A	S244L (TCG→TTG)
	HMPREF1120_04237	SNP 210	cohesin complex subunit SCC1	C→T	P336S (CCC→TCC)
	HMPREF1120_04285	SNP 213	hypothetical protein	C→T	A472V (GCT→GTT
	HMPREF1120_04287	SNP 214	hypothetical protein	G→A	S1076S (TCG→TCA)
	HMPREF1120_04297	SNP 215	non‑specific serine/threonine protein kinase	T→C	I239I (ATT→ATC)
	HMPREF1120_04523	SNP 234	hypothetical protein	T→C	L141L (CTT→CTC)
	HMPREF1120_04775	SNP 240	glucose repression regulatory protein TUP1	C→T	Q55* (CAA→TAA)
	HMPREF1120_05257	SNP 247	DNA repair and recombination protein RAD54B	G→A	K557K (AAG→AAA)
	HMPREF1120_05367	SNP 249	hypothetical protein	T→C	L275P (CTA→CCA)
	HMPREF1120_05849	SNP 267	acetyl‑CoA C‑acetyltransferase	C→T	L164F (CTC→TTC)
	HMPREF1120_05986	SNP 271	elongation factor 2	G→A	P707L (CCT→CTT)
	HMPREF1120_06165	SNP 275	DNA‑directed RNA polymerase I subunit RPA2	C→T	L636L (CTC→CTT)
	HMPREF1120_06229	SNP 280	soluble epoxide hydrolase	A→C	Y169D (TAT→GAT)
	HMPREF1120_06257	SUB 281	ubiquitin thiolesterase	2 bp→TT	coding (1350‑1351/2385 nt)
	HMPREF1120_06267	SNP 282	hypothetical protein	G→A	R117Q (CGA→CAA)
	HMPREF1120_06348	SUB 283	translation initiation factor IF‑2	2 bp→GA	coding (1064‑1065/3169 nt)
	HMPREF1120_06984	SNP 307	transcription initiation factor TFIID subunit D2	A→G	T416T (ACT→ACC)
	HMPREF1120_07052	SNP 308	ataxia telangiectasia and Rad3	T→C	H1107R (CAT→CGT)
	HMPREF1120_07057	SNP 309	hypothetical protein	C→T	K1862K (AAG→AAA)
	HMPREF1120_07066	SNP 312	fatty acid synthase subunit alpha	T→C	T939T (ACT→ACC)
	HMPREF1120_07411	SUB 320	valyl‑tRNA synthetase	2 bp→TC	coding (495‑496/3090 nt)
	HMPREF1120_07558	SNP 326	hypothetical protein	A→C	K227Q (AAA→CAA)
	HMPREF1120_07593	SNP 327	hypothetical protein	G→A	P390S (CCG→TCG)
	HMPREF1120_07614	SNP 328	hypothetical protein	C→T	T3T (ACC→ACT)
	HMPREF1120_07689	DEL 329	exonuclease	Δ1 bp	coding (246/2433 nt)
	HMPREF1120_07901	SNP 336	mitochondrial Rho GTPase 1	T→C	P517P (CCA→CCG)
	HMPREF1120_08255	SNP 352	endonuclease III	T→G	S18R (AGC→CGC)
	HMPREF1120_08397	SNP 358	glycerate dehydrogenase	T→C	L346L (CTT→CTC)
	HMPREF1120_08462	SNP 367	hypothetical protein	C→A	P210T (CCG→ACG)
	HMPREF1120_08464	SNP 368	glucose 1‑dehydrogenase	T→A	V252V (GTT→GTA)
	HMPREF1120_08714	SNP 381	ABC transporter ATP‑binding protein ARB1	C→T	E162K (GAG→AAG)
	HMPREF1120_08795	SNP 385	hypothetical protein	C→T	E146K (GAA→AAA)
	HMPREF1120_08865	SNP 388	hypothetical protein	T→G	V18V (GTA→GTC)
	HMPREF1120_09029	SNP 398	hypothetical protein	G→T	E21* (GAA→TAA)
hyp23	HMPREF1120_03498	SNP 1	hypothetical protein	C→T	K250K (AAG→AAA)
	HMPREF1120_00737	SNP 2	hypothetical protein	G→T	D299E (GAC→GAA)
	HMPREF1120_04157	INS 8	MFS transporter, SP family, sugar:H+ symporter	(A)36→37	coding (240/462 nt)
	HMPREF1120_05929	SNP 10	cell division cycle protein 37	T→A	T278S (ACA→TCA)
	HMPREF1120_06103	SNP 11	POT family proton-dependent oligopeptide transporter	C→T	S36L (TCG→TTG)
	HMPREF1120_04783	SNP 23	hypothetical protein	C→G	E90Q (GAG→CAG)
hyp24	N/A
hyp25	HMPREF1120_07390	SNP 1	separase	G→A	A1772V (GCC→GTC)
	HMPREF1120_03484	INS 4	Cys2His2 zinc finger developmental/cell cycle regulator	(C)6→7	coding (461/726 nt)
	HMPREF1120_00892	SNP 5	hypothetical protein	C→T	L134L (TTG→TTA)
	HMPREF1120_?	SNP 9	?	A→G	I3T (ATA→ACA)
	HMPREF1120_05180	SNP 10	hypothetical protein	G→A	A42V (GCT→GTT)
	HMPREF1120_05100	SNP 11	hypothetical protein	A→G	Q641R (CAA→CGA)
	HMPREF1120_01986	INS 12	3-phosphoinositide dependent protein kinase-1	+T	coding (378/2274 nt)
	HMPREF1120_?	SNP 14	?	C→T	A50A (GCG→GCA)
	HMPREF1120_07015	SNP 15	hypothetical protein	A→C	Y50D (TAC→GAC)
	HMPREF1120_?	SNP 18	?	G→A	S141N (AGT→AAT)
	HMPREF1120_06259	SNP 19	proteasome component PUP1	T→A	M1M (ATG→TTG) †
	HMPREF1120_06227	SNP 20	adenylate cyclase	C→T	S390N (AGT→AAT)
	HMPREF1120_02413	SNP 27	DNA repair protein RAD50	C→T	F130F (TTC→TTT)
	HMPREF1120_05478	SNP 28	PAP2 domain-containing protein	G→A	L114F (CTC→TTC)
	HMPREF1120_05524	DEL 30	hypothetical protein	(AC)8→7	coding (93‑94/432 nt)
	HMPREF1120_?	SUB 31	?	2 bp→GA	coding (69‑70/822 nt)
	HMPREF1120_06625	SNP 32	MFS transporter, metabolite:H+ symporter	T→C	I54T (ATT→ACT)
	HMPREF1120_06609	SNP 33	hypothetical protein	A→T	Y117F (TAT→TTT)
	HMPREF1120_06552	SNP 36	hypothetical protein	T→A	N135I (AAT→ATT)
	HMPREF1120_06544	SNP 37	hypothetical protein	A→C	Y1168D (TAT→GAT)
	HMPREF1120_?	SNP 38	?	A→G	K14E (AAG→GAA)
	HMPREF1120_?	SNP 39	?	G→A	K14E (AAG→GAA)
	HMPREF1120_05663	SNP 41	hypothetical protein	G→A	S143L (TCA→TTA)
	HMPREF1120_07775	SNP 45	hypothetical protein	T→A	Y105F (TAT→TTT)
	HMPREF1120_00021	SNP 46	hypothetical protein	C→T	L104L (CTC→CTT)
	HMPREF1120_00021	SNP 46	hypothetical protein	C→T	S7F (TCC→TTC)
	HMPREF1120_01614	SNP 53	hypothetical protein	G→A	L305L (CTG→TTG)
	HMPREF1120_01583	SNP 54	replication factor C subunit 1	A→C	K659Q (AAG→CAG)
	HMPREF1120_01207	SNP 55	deoxyribodipyrimidine photo-lyase	G→C	A153G (GCC→GGC)
	HMPREF1120_07232	SNP 56	amidophosphoribosyltransferase	G→A	D157D (GAC→GAT)
	HMPREF1120_04289	SNP 57	hypothetical protein	C→T	R388K (AGA→AAA)
	HMPREF1120_05843	SNP 58	hypothetical protein	G→A	I105I (ATC→ATT)
	HMPREF1120_08165	SNP 59	hypothetical protein	T→C	F85F (TTT→TTC)
	HMPREF1120_06034	SNP 62	hypothetical protein	G→A	N162N (AAC→AAT)
	HMPREF1120_09254	SUB 64	hypothetical protein	2 bp→TC	coding (128‑129/201 nt)
	HMPREF1120_08694	SNP 67	long-chain fatty-acid-CoA ligase	G→T	R303S (AGG→AGT)
	HMPREF1120_?	SNP 68	?	A→G	Q22Q (CAA→CAG)
	HMPREF1120_03052	SNP 69	hypothetical protein	T→C	L198S (TTG→TCG)
	HMPREF1120_03608	SNP 70	hypothetical protein	G→A	A385T (GCC→ACC)
	HMPREF1120_08409	SNP 76	hypothetical protein	A→G	L39L (CTT→CTC)
	HMPREF1120_03897	SNP 77	serine-threonine kinase SepH	T→G	K489Q (AAG→CAG)
	HMPREF1120_?	SNP 78	?	T→A	K79* (AAG→TAG)
	HMPREF1120_03699	SNP 87	hypothetical protein	T→C	P58P (CCT→CCC)
	HMPREF1120_03699	SNP 88	hypothetical protein	T→C	F63S (TTC→TCC)
	HMPREF1120_05309	SNP 89	hypothetical protein	C→T	S28F (TCT→TTT)
	HMPREF1120_04819	SNP 94	hypothetical protein	G→A	S84S (TCC→TCT)
	HMPREF1120_04763	SUB 95	hypothetical protein	2 bp→TT	coding (27‑28/2079 nt)
	HMPREF1120_04763	SUB 96	hypothetical protein	2 bp→TC	coding (43‑44/2079 nt)
	HMPREF1120_01565	SNP 100	hypothetical protein	T→A	N439I (AAC→ATC)
	HMPREF1120_09151	DEL 101	hypothetical protein	Δ1 bp	coding (157/1437 nt)
	HMPREF1120_09150	INS 102	hypothetical protein	+G	coding (23/6987 nt)
	HMPREF1120_08998	SNP 103	hypothetical protein	A→C	F176C (TTT→TGT)
	HMPREF1120_03001	SUB 104	DNA-directed RNA polymerase III subunit C3	2 bp→AA	coding (372‑373/1599 nt)
	HMPREF1120_08998	SNP 106	DNA polymerase gamma 1	T→C	L615P (CTA→CCA)
	HMPREF1120_02403	SNP 107	nonsense-mediated mRNA decay protein 3	A→G	L426P (CTT→CCT)
	HMPREF1120_02603	SNP 113	MFS transporter, ACS family, allantoate permease	G→A	V68M (GTG→ATG)
hyp26	HMPREF1120_?	SNP 1	?	T→C	W56R (TGG→CGG)
	HMPREF1120_05524	DEL 9	hypothetical protein	(AC)8→7	coding (93‑94/432 nt)
	HMPREF1120_05595	SNP 10	L-fuculose-phosphate aldolase	A→G	L208L (CTT→CTC)
	HMPREF1120_04580	SNP 11	hypothetical protein	T→G	*134E (TAA→GAA)
	HMPREF1120_04058	SNP 13	hypothetical protein	T→C	E741E (GAA→GAG)
	HMPREF1120_08301	SNP 14	cyclohexanone monooxygenase	A→G	K78R (AAG→AGG)
	HMPREF1120_01705	SNP 18	MFS transporter, SP family, sugar:H+ symporter	A→T	L50F (TTA→TTT)
	HMPREF1120_04859	SNP 36	hypothetical protein	C→T	M1L (TTG→TTA) †
hyp27	HMPREF1120_03509	SNP 2	hypothetical protein	A→C	Y13S (TAT→TCT)
	HMPREF1120_00940	SNP 4	ATP-citrate synthase subunit 1	T→C	L46P (CTT→CCT)
	HMPREF1120_00831	SNP 7	alcohol dehydrogenase	A→C	K115Q (AAG→CAG)
	HMPREF1120_?	SNP 12	?	T→C	F30L (TTC→CTC)
	HMPREF1120_07941	SNP 15	gluconate 5-dehydrogenase	A→C	V105G (GTA→GGA)
	HMPREF1120_05524	DEL 17	hypothetical protein	(AC)8→7	coding (93‑94/432 nt)
	HMPREF1120_04099	SNP 18	peroxiredoxin	G→A	I160I (ATC→ATT)
	HMPREF1120_08313	SNP 20	male germ cell-associated kinase	G→A	P8L (CCC→CTC)
	HMPREF1120_02910	SNP 21	gluconolactonase	G→A	A21V (GCT→GTT)
	HMPREF1120_07746	SNP 23	hypothetical protein	T→A	L224L (CTA→CTT)
	HMPREF1120_01936	DEL 26	cytochrome P450 oxidoreductase	Δ1 bp	coding (481/1233 nt)
	HMPREF1120_01594	SNP 27	hypothetical protein	G→A	D173D (GAC→GAT)
	HMPREF1120_05776	SUB 28	hypothetical protein	2 bp→GA	coding (350‑351/528 nt)
	HMPREF1120_08200	SUB 29	mitogen-activated protein kinase kinase kinase	3 bp→CTT	coding (766‑768/1149 nt)
	HMPREF1120_00141	SNP 45	hypothetical protein	T→G	Y75S (TAT→TCT)
	HMPREF1120_02705	SNP 51	hypothetical protein	A→T	Y18N (TAT→AAT)
hyp28	HMPREF1120_07637	SNP 1	hypothetical protein	C→T	D8N (GAT→AAT)
	HMPREF1120_07467	SNP 2	mitosis inhibitor protein kinase SWE1	T→G	F235L (TTT→TTG)
	HMPREF1120_07402	SNP 4	hypothetical protein	T→G	E439D (GAA→GAC)
	HMPREF1120_03307	SNP 6	hypothetical protein	A→C	K87Q (AAA→CAA)
	HMPREF1120_03479	JC_10027	hypothetical protein	(GTTCGA)3→2	coding (445‑450/2931 nt)
	HMPREF1120_03528	SNP 9	hypothetical protein	C→T	Y5Y (TAC→TAT)
	HMPREF1120_00949	SNP 12	ferric-chelate reductase	C→T	V67V (GTC→GTT)
	HMPREF1120_?	SNP 13	?	T→C	V44V (GTA→GTG)
	HMPREF1120_01038	SNP 14	hypothetical protein	T→G	L15V (TTA→GTA)
	HMPREF1120_00820	SNP 20	phosphatidylethanolamine N-methyltransferase	T→G	D110D (GAC→GAT)
	HMPREF1120_00663	SNP 21	threonine ammonia-lyase, biosynthetic	G→A	S139L (TCG→TTG)
	HMPREF1120_05005	SNP 25	4-coumarate-CoA ligase	T→C	K78R (AAG→AGG)
	HMPREF1120_02056	SNP 26	hypothetical protein	C→T	S4F (TCT→TTT)
	HMPREF1120_02103	SNP 28	hypothetical protein	A→T	D105V (GAT→GTT)
	HMPREF1120_07158	SNP 31	hypothetical protein	A→G	K190E (AAG→GAG)
	HMPREF1120_07023	SUB 34	hypothetical protein	2 bp→TC	coding (621‑622/891 nt)
	HMPREF1120_07021	SNP 35	hypothetical protein	A→C	K51Q (AAA→CAA)
	HMPREF1120_?	SNP 38	?	A→G	Q72R (CAA→CGA)
	HMPREF1120_06267	SNP 39	hypothetical protein	C→T	Q158Q (CAG→CAA)
	HMPREF1120_06189	SNP 41	hypothetical protein	T→C	E123G (GAA→GGA)
	HMPREF1120_07909	SNP 42	cell division protein methyltransferase FtsJ	A→C	V73V (GTA→GTC)
	HMPREF1120_07988	SNP 44	protoporphyrinogen oxidase	T→A	S405C (AGT→TGT)
	HMPREF1120_08021	SNP 47	enoyl-CoA hydratase/isomerase	A→C	L255* (TTA→TGA)
	HMPREF1120_02408	SNP 50	50S ribosomal protein L29e	A→G	F76S (TTC→TCC)
	HMPREF1120_05481	SNP 51	hypothetical protein	A→C	L134* (TTA→TGA)
	HMPREF1120_?	SNP 54	?	G→T	K11N (AAG→AAT)
	HMPREF1120_05524	DEL 55	hypothetical protein	(AC)8→7	coding (93‑94/432 nt)
	HMPREF1120_05569	SNP 57	hypothetical protein	G→T	T98T (ACT→ACG)
	HMPREF1120_06619	SNP 58	urease	T→G	Y27D (TAC→GAC)
	HMPREF1120_06469	SNP 59	hypothetical protein	G→A	D583N (GAT→AAT)
	HMPREF1120_06456	SNP 60	hypothetical protein	C→T	K694K (AAG→AAA)
	HMPREF1120_04534	SNP 63	DNA-directed RNA polymerase II subunit A	A→G	I516I (ATT→ATC)
	HMPREF1120_04527	SNP 64	hypothetical protein	G→A	T49T (ACC→ACT)
	HMPREF1120_06872	SNP 67	lon protease like, mitochondrial	T→G	L158F (TTA→TTC)
	HMPREF1120_06975	SNP 68	hypothetical protein	G→A	G192S (GGT→AGT)
	HMPREF1120_?	SUB 70	?	2 bp→TA	coding (21‑22/192 nt)
	HMPREF1120_08226	SNP 74	glycosylphosphatidylinositol deacylase	T→C	F642L (TTC→CTC)
	HMPREF1120_02883	SNP 75	hypothetical protein	T→C	N99D (AAC→GAC)
	HMPREF1120_02928	SNP 76	hypothetical protein	A→G	N192D (AAC→GAC)
	HMPREF1120_02928	SNP 77	hypothetical protein	G→A	S193S (TCG→TCA)
	HMPREF1120_02975	SNP 78	3-oxoacyl-[acyl-carrier protein] reductase	G→A	S48F (TCC→TTC)
	HMPREF1120_07795	SNP 81	prefoldin subunit 2	A→T	Y6F (TAC→TTC)
	HMPREF1120_?	SNP 82	?	C→A	F15L (TTC→TTA)
	HMPREF1120_?	SNP 85	?	A→G	T2T (ACA→ACG)
	HMPREF1120_?	SNP 86	?	A→G	L38R (CTT→CGT)
	HMPREF1120_02200	SNP 87	dynein heavy chain, cytoplasmic	C→T	K2210K (AAG→AAA)
	HMPREF1120_04187	SNP 91	cytochrome P450 monooxygenase	G→A	G105S (GGC→AGC)
	HMPREF1120_04197	SNP 92	MFS transporter, FHS family, L-fucose permease	G→A	L11L (CTC→CTT)
	HMPREF1120_01743	SNP 94	MFS transporter, SP family, sugar:H+ symporter	T→C	E204E (GAA→GAG)
	HMPREF1120_?	SNP 95	?	T→G	R140R (CGT→CGG)
	HMPREF1120_?	SNP 95	?	T→G	Y6D (TAC→GAC)
	HMPREF1120_01588	SNP 97	hypothetical protein	C→T	K218K (AAG→AAA)
	HMPREF1120_01252	SNP 98	hypothetical protein	C→T	D308N (GAT→AAT)
	HMPREF1120_01230	SNP 99	propionyl-CoA carboxylase beta chain	G→A	T392M (ACG→ATG)
	HMPREF1120_01230	SNP 100	propionyl-CoA carboxylase beta chain	G→C	V391V (GTC→GTG)
	HMPREF1120_01230	SNP 101	propionyl-CoA carboxylase beta chain	G→C	L390L (CTC→CTG)
	HMPREF1120_01230	SNP 102	propionyl-CoA carboxylase beta chain	T→G	A388A (GCA→GCC)
	HMPREF1120_01230	SUB 103	propionyl-CoA carboxylase beta chain	2 bp→CC	coding (1155‑1156/1551 nt)
	HMPREF1120_01230	SNP 104	propionyl-CoA carboxylase beta chain	C→G	K380H (AAG→CAC)
	HMPREF1120_01230	SNP 105	propionyl-CoA carboxylase beta chain	T→G	K380H (AAG→CAC)
	HMPREF1120_01230	SNP 106	propionyl-CoA carboxylase beta chain	G→A	D377N (GAC→AAT)
	HMPREF1120_01230	SUB 107	propionyl-CoA carboxylase beta chain	2 bp→TT	coding (1128‑1129/1551 nt)
	HMPREF1120_01230	INS 108	propionyl-CoA carboxylase beta chain	+C	coding (1123/1551 nt)
	HMPREF1120_01230	SNP 109	propionyl-CoA carboxylase beta chain	A→G	G371G (GGT→GGC)
	HMPREF1120_01230	SNP 110	propionyl-CoA carboxylase beta chain	C→G	S370T (AGC→ACC)
	HMPREF1120_01230	SNP 111	propionyl-CoA carboxylase beta chain	C→G	G360G (GGG→GGC)
	HMPREF1120_01230	SNP 112	propionyl-CoA carboxylase beta chain	C→G	R359R (CGG→CGC)
	HMPREF1120_?	SNP 114	?	G→A	Q49Q (CAG→CAA)
	HMPREF1120_?	SNP 115	?	G→A	F69F (TTC→TTT)
	HMPREF1120_07248	SNP 116	serine/threonine-protein kinase nrc-2	A→G	L55L (TTG→CTG)
	HMPREF1120_07248	SNP 117	serine/threonine-protein kinase nrc-2	G→A	S54F (TCC→TTC)
	HMPREF1120_?	SNP 118	?	T→A	Y27F (TAT→TTT)
	HMPREF1120_03932	SNP 120	hypothetical protein	T→C	I3M (ATA→ATG)
	HMPREF1120_03936	SNP 121	mitogen-activated protein kinase kinase	T→C	I37V (ATA→GTA)
	HMPREF1120_?	SNP 122	?	T→G	K17Q (AAA→CAA)
	HMPREF1120_?	SNP 123	?	A→T	E43V (GAG→GTG)
	HMPREF1120_06028	SNP 124	hypothetical protein	T→C	L230S (TTG→TCG)
	HMPREF1120_04983	SNP 126	hypothetical protein	G→A	G280D (GGC→GAC)
	HMPREF1120_00299	SNP 127	hypothetical protein	T→C	N224D (AAC→GAC)
	HMPREF1120_08090	SNP 130	agmatinase	T→G	L96L (CTA→CTC)
	HMPREF1120_03076	SNP 131	X-Pro aminopeptidase	T→C	Y112H (TAT→CAT)
	HMPREF1120_00485	SNP 139	MFS transporter, DHA1 family, multidrug resistance protein	C→T	I10I (ATC→ATT)
	HMPREF1120_03878	SNP 142	hypothetical protein	G→A	V464V (GTC→GTT)
	HMPREF1120_03788	SNP 143	hypothetical protein	A→G	L347L (TTG→CTG)
	HMPREF1120_03788	SNP 144	hypothetical protein	A→G	P343S (CCT→TCT)
	HMPREF1120_00406	SNP 145	DNA mismatch repair protein msh3	G→C	T25R (ACA→AGA)
	HMPREF1120_00576	SNP 151	enolase	T→C	K77E (AAG→GAG)
	HMPREF1120_07859	SNP 152	Ca2+-transporting ATPase	G→A	Q60* (CAA→TAA)
	HMPREF1120_?	SNP 153	?	G→A	D31D (GAC→GAT)
	HMPREF1120_01113	SNP 155	Hypothetical	A→C	A136A (GCT→GCG)
	HMPREF1120_05292	SNP 156	MFS transporter, LAT3 family, solute carrier family 43, member 3	G→A	S7L (TCA→TTA)
	HMPREF1120_04862	SNP 164	hypothetical protein	A→G	N589N (AAT→AAC)
	HMPREF1120_04739	SUB 165	X-Pro aminopeptidase	2 bp→CT	coding (3163‑3164/3786 nt)
	HMPREF1120_04411	SNP 167	hypothetical protein	A→G	E827G (GAG→GGG)
	HMPREF1120_04411	SNP 170	hypothetical protein	G→A	L385L (CTG→TTG)
	HMPREF1120_08966	SNP 176	glycerol-3-phosphate dehydrogenase	T→G	K67Q (AAA→CAA)
	HMPREF1120_04435	SNP 178	hypothetical protein	A→T	S394C (AGT→TGT)
	HMPREF1120_08551	SNP 181	hypothetical protein	A→C	I124M (ATT→ATG)
	HMPREF1120_01299	SNP 184	catalase-peroxidase	T→C	R90R (CGT→CGC)
	HMPREF1120_01299	SNP 185	catalase-peroxidase	C→T	H94H (CAC→CAT)
	HMPREF1120_01299	SNP 186	catalase-peroxidase	A→C	A96A (GCA→GCC)
	HMPREF1120_01321	SNP 187	NAD+ kinase	T→G	L197V (TTG→GTG)
	HMPREF1120_01397	SUB 189	acyl-CoA dehydrogenase	2 bp→AA	coding (269‑270/594 nt)
	HMPREF1120_01416	SNP 190	hypothetical protein	G→A	R106C (CGT→TGT)
	HMPREF1120_02619	SNP 196	transcription initiation factor TFIIH subunit H2	T→C	L28P (CTG→CCG)
	HMPREF1120_02671	SNP 198	hypothetical protein	G→A	P302L (CCC→CTC)
hyp29	HMPREF1120_03020	SNP 95	protein phosphatase	C→T	S477F (TCT→TTT)	ptcD/PP2c
	HMPREF1120_03232	SNP 99	hypothetical protein	T→C	M259V (ATG→GTG)	F-box non-yeast
	HMPREF1120_04459	SNP 133	hypothetical protein	A→G	S201P (TCA→CCA)	OsmC superfamily; only in Chaeto
	HMPREF1120_06898	SNP 165	hypothetical protein	A→G	K353E (AAG→GAG)
	HMPREF1120_07790	SNP 177	hypothetical protein	G→A	R156Q (CGA→CAA)
hyp30	HMPREF1120_01075	SNP 23	hypothetical protein	G→T	P480Q (CCA→CAA)	transglutaminase-like
	HMPREF1120_03731	SNP 149	hypothetical protein	T→G	I497M (ATT→ATG)
	HMPREF1120_03857	SNP 154	CDK inhibitor PHO81	C→T	L894L (TTG→TTA)
	HMPREF1120_04596	JC_1748	ankyrin repeat protein	Δ73 bp	73 bp DEL	ankyrin repeat protein
	HMPREF1120_04611	SNP 188	retrograde regulation protein 2	A→C	K565Q (AAA→CAA)
	HMPREF1120_06632	SNP 234	coatomer protein complex, subunit alpha (xenin)	C→T	*1224* (TGA→TAA)
	HMPREF1120_06770	SNP 236	hypothetical protein	G→T	G1471V (GGG→GTG)
	HMPREF1120_07029	SNP 239	hypothetical protein	T→A	N578K (AAT→AAA)
	HMPREF1120_07986	SNP 253	ATP‑dependent RNA helicase dbp2	T→C	L167P (CTT→CCT)	Dbp2 RNA helicase
	HMPREF1120_08921	SNP 290	GTP‑binding protein	G→A	W83* (TGG→TAG)	GTP-binding protein; EngB family
hyp31	HMPREF1120_07972	SNP 4	hypothetical protein	A→C	L193L (CTT→CTG)
	HMPREF1120_06498	SUB 5	hypothetical protein	2 bp→AT	coding (330‑331/2031 nt)
	HMPREF1120_06498	INS 7	MFS transporter, SP family, sugar:H+ symporter	(A)36→37	coding (240/462 nt)
	HMPREF1120_01571	SNP 9	WSC domain-containing protein	C→T	P300S (CCT→TCT)
	HMPREF1120_?	SNP 10	?	T→C	F35S (TTC→TCC)
	HMPREF1120_08382	SNP 21	glycerol 3-phosphatase 1	T→G	T95P (ACC→CCC)
	HMPREF1120_03909	SNP 22	hypothetical protein	G→C	R415G (CGA→GGA)
	HMPREF1120_02376	SNP 24	dihydroxy-acid dehydratase, mitochondrial	A→T	I48K (ATA→AAA)
hyp32	HMPREF1120_00754	SNP 2	hypothetical protein	T→A	I20F (ATT→TTT)
	HMPREF1120_00754	SNP 3	hypothetical protein	T→A	G15G (GGC→GGT)
	HMPREF1120_?	SNP 4	?	T→C	L50S (TTA→TCA)
	HMPREF1120_05524	DEL 9	hypothetical protein	(AC)8→7	coding (93‑94/432 nt)
	HMPREF1120_08341	SNP 12	tRNA-dihydrouridine synthase 1	C→T	A59V (GCT→GTT)
	HMPREF1120_02903	SNP 13	L-lactate dehydrogenase (cytochrome)	G→A	L196F (CTC→TTC)
	HMPREF1120_00046	SNP 14	hypothetical protein	C→T	D77N (GAC→AAC)
	HMPREF1120_00106	SNP 15	proteasome component PUP3	G→A	M1I (ATG→ATA)
	HMPREF1120_08791	SNP 19	hypothetical protein	G→C	L169F (TTG→TTC)
	HMPREF1120_00176	SNP 21	hypothetical protein	C→T	S350L (TCA→TTA)
	HMPREF1120_03950	SUB 22	hypothetical protein	2 bp→AA	coding (64‑65/159 nt)
	HMPREF1120_09195	SNP 24	cytochrome P450 oxidoreductase	C→T	G83S (GGT→AGT)
	HMPREF1120_03903	SNP 32	MFS transporter, DHA2 family, multidrug resistance protein	A→G	T567T (ACA→ACG)
	HMPREF1120_03779	SNP 33	hypothetical protein	T→G	L199W (TTG→TGG)
	HMPREF1120_00447	SNP 34	hypothetical protein	C→T	E54E (GAG→GAA)
	HMPREF1120_00588	SNP 37	hypothetical protein	T→C	F1256S (TTT→TCT)
	HMPREF1120_03690	SNP 38	hypothetical protein	A→C	V112V (GTT→GTG)
	HMPREF1120_04890	SNP 41	HAD-superfamily subfamily IIA hydrolase	T→A	Y358N (TAT→AAT)
	HMPREF1120_?	SUB 42	?	2 bp→GA	coding (154‑155/315 nt)
	HMPREF1120_?	SUB 44	?	2 bp→GT	coding (30‑31/138 nt)
	HMPREF1120_02698	SNP 55	ubiquitin thiolesterase	C→T	P905L (CCT→CTT)
hyp33	HMPREF1120_07536	SNP 1	choline-sulfatase	C→T	H6Y (CAC→TAC)
	HMPREF1120_07385	SNP 2	esterase/lipase	G→A	P413S (CCT→TCT)
	HMPREF1120_07361	SNP 3	transketolase	G→A	L128L (CTG→TTG)
	HMPREF1120_07340	SNP 4	hypothetical protein	C→T	L181F (CTC→TTC)
	HMPREF1120_07328	SNP 5	phospholipase D	A→T	I353I (ATA→ATT)
	HMPREF1120_07294	SNP 6	hypothetical protein	C→T	Q98* (CAA→TAA)
	HMPREF1120_07294	SNP 7	hypothetical protein	C→T	Q101* (CAA→TAA)
	HMPREF1120_03417	SNP 10	hypothetical protein	G→A	S351L (TCG→TTG)
	HMPREF1120_03538	SNP 11	hypothetical protein	A→G	Q298R (CAG→CGG)
	HMPREF1120_00847	SNP 13	hypothetical protein	T→G	N150H (AAT→CAT)
	HMPREF1120_00864	SNP 14	hypothetical protein	T→G	F197F (TTC→TTT)
	HMPREF1120_00887	SNP 15	hypothetical protein	C→T	G35E (GGA→GAA)
	HMPREF1120_00915	SNP 16	hypothetical protein	C→T	R94Q (CGA→CAA)
	HMPREF1120_00962	SNP 17	peptidyl-prolyl cis-trans isomerase-like 2	C→T	R498C (CGT→TGT)
	HMPREF1120_00729	SNP 20	alpha-methylacyl-CoA racemase	C→T	N183D (AAT→GAT)
	HMPREF1120_02007	SNP 22	galactokinase	C→T	T281I (ACT→ATT)
	HMPREF1120_02041	SNP 23	hypothetical protein	C→T	S279L (TCA→TTA)
	HMPREF1120_02161	SNP 24	hypothetical protein	C→T	R746W (CGG→TGG)
	HMPREF1120_07092	SNP 25	hypothetical protein	A→C	L552* (TTA→TGA)
	HMPREF1120_07925	SNP 31	hypothetical protein	C→T	G41D (GGT→GAT)
	HMPREF1120_07925	SNP 32	hypothetical protein	G→A	S381L (TCA→TTA)
	HMPREF1120_07977	SNP 33	queuine tRNA-ribosyltransferase	G→A	Q53Q (CAG→CAA)
	HMPREF1120_02516	SNP 36	hypothetical protein	G→A	I77I (ATT→ATC)
	HMPREF1120_05446	SNP 40	short chain dehydrogenase/reductase	A→C	L162F (TTA→TTC)
	HMPREF1120_05570	SNP 41	hypothetical protein	T→G	V47G (GTA→GGA)
	HMPREF1120_06527	SNP 46	delta24-sterol reductase	C→T	V229V (GTC→GTT)
	HMPREF1120_06448	SNP 47	UMF1 family MFS transporter	C→T	W303* (TGG→TAG)
	HMPREF1120_06975	SNP 48	hypothetical protein	A→T	K468N (AAA→AAT)
	HMPREF1120_04125	SUB 50	hypothetical protein	2 bp→GA	coding (159‑160/1128 nt)
	HMPREF1120_04062	SUB 51	hypothetical protein	2 bp→TA	coding (1215‑1216/1572 nt)
	HMPREF1120_05716	SNP 53	protein btn1	T→C	L176S (TTA→TCA)
	HMPREF1120_?	SNP 61	?	T→C	Y87H (TAT→CAT)
	HMPREF1120_08632	SNP 62	retrograde regulation protein 2	A→G	L55P (CTG→CCG)
	HMPREF1120_04285	SNP 64	hypothetical protein	G→A	S322L (TCG→TTG)
	HMPREF1120_08182	SNP 65	hypothetical protein	G→A	P400L (CCT→CTT)
	HMPREF1120_08168	SNP 66	elongation factor EF-G	C→T	I344I (ATC→ATT)
	HMPREF1120_05936	SNP 67	hypothetical protein	C→T	V510V (GTC→GTT)
	HMPREF1120_03034	SNP 71	hypothetical protein	A→C	D355E (GAT→GAG)
	HMPREF1120_03016	SNP 72	glutathione S-transferase	T→C	V122V (GTA→GTG)
	HMPREF1120_03014	SNP 73	serine/threonine kinase 16	G→A	S67L (TCG→TTG)
	HMPREF1120_03571	SNP 74	L-iditol 2-dehydrogenase	C→T	S172N (AGT→AAT)
	HMPREF1120_08401	SNP 78	hypothetical protein	T→G	Y48S (TAT→TCT)
	HMPREF1120_03904	SNP 79	6-phosphogluconate dehydrogenase	A→G	F16F (TTT→TTC)
	HMPREF1120_00406	SNP 81	DNA mismatch repair protein msh3	A→G	F679L (TTC→CTC)
	HMPREF1120_00416	SNP 82	minichromosome maintenance protein 7 (cell division control protein 47)	T→C	E53E (GAA→GAG)
	HMPREF1120_00449	SNP 83	ATP-binding cassette, sub-family F, member 3	C→T	K738K (AAG→AAA)
	HMPREF1120_08863	SNP 85	AP endonuclease 2	G→A	Y29Y (TAC→TAT)
	HMPREF1120_07840	SNP 89	hypothetical protein	G→A	L54L (CTG→TTG)
	HMPREF1120_05219	SUB 91	hypothetical protein	2 bp→GA	coding (1269‑1270/1620 nt)
	HMPREF1120_04871	SNP 94	hypothetical protein	C→T	S413L (TCA→TTA)
	HMPREF1120_04739	SNP 95	X-Pro aminopeptidase	A→G	L237S (TTG→TCG)
	HMPREF1120_04641	SNP 96	hypothetical protein	A→G	L40L (CTT→CTC)
	HMPREF1120_04638	SNP 97	hypothetical protein	G→A	S659F (TCC→TTC)
	HMPREF1120_?	SNP 99	?	A→C	K18Q (AAA→CAA)
	HMPREF1120_09086	SNP 104	adenosinetriphosphatase	A→G	L243S (TTG→TCG)
	HMPREF1120_04439	SNP 105	hypothetical protein	T→A	K87* (AAG→TAG)
	HMPREF1120_02716	SNP 115	hypothetical protein	C→T	D64N (GAT→AAT)
alb1	HMPREF1120_03471	SNP 1	pyruvate decarboxylase	G→T	I277I (ATC→ATA)	Conditional albino
	HMPREF1120_02419	INS 10	hypothetical protein	(AT)14→15	coding (267/267 nt)
	HMPREF1120_06885	SNP 11	carboxylesterase type B	A→C	I47I (ATA→ATC)
	HMPREF1120_?	SNP 13	?	A→C	K93T (AAG→ACG)
	HMPREF1120_08251	SNP 14	SulP family sulfate permease	C→T	I448I (ATC→ATT)
	HMPREF1120_08258	SNP 15	transcriptional regulator	A→G	K117R (AAA→AGA)
	HMPREF1120_04218	SNP 17	hypothetical protein	A→G	L464L (CTT→CTC)
	HMPREF1120_08760	SNP 19	MFS transporter, SP family, general alpha glucoside:H+ symporter	A→G	*222W
	HMPREF1120_05227	SNP 35	sulfite oxidase	C→T	V2V (GTG→GTA)
	HMPREF1120_05227	SNP 35	sulfite oxidase	C→T	V201M (GTG→ATG)
	HMPREF1120_?	SNP 36	?	C→A	S102* (TCA→TAA)
	HMPREF1120_03173	SNP 40	polyketide synthase	A→C	N578H (AAC→CAC)	pks
	HMPREF1120_02324	SNP 41	V-type proton ATPase catalytic subunit A	A→C	I48M (ATT→ATG)
alb2	HMPREF1120_07561	SNP 1	flap endonuclease 1	C→T	L28L (CTC→CTT)	Conditional albino
	HMPREF1120_07390	SNP 2	separase	G→A	D14D (GAC→GAT)
	HMPREF1120_07376	SNP 3	hypothetical protein	T→C	K147K (AAA→AAG)
	HMPREF1120_03423	SUB 4	fanconi anemia group M protein	2 bp→TC	coding (3310‑3311/3432 nt)
	HMPREF1120_03423	SUB 4	fanconi anemia group M protein	2 bp→TC	coding (391‑392/447 nt)
	HMPREF1120_03492	SNP 7	hypothetical protein	T→C	N574D (AAC→GAC)
	HMPREF1120_00968	SNP 10	hypothetical protein	C→T	Q14Q (CAG→CAA)
	HMPREF1120_00737	SNP 12	hypothetical protein	G→T	D299E (GAC→GAA)
	HMPREF1120_00732	SNP 13	hypothetical protein	C→T	P6L (CCA→CTA)
	HMPREF1120_?	SNP 16	?	A→G	K50E (AAG→GAG)
	HMPREF1120_02052	SNP 17	hypothetical protein	A→G	R50G (AGA→GGA)
	HMPREF1120_07153	SUB 18	hypothetical protein	2 bp→AA	coding (353‑354/759 nt)
	HMPREF1120_07035	SNP 19	hypothetical protein	A→C	K373Q (AAA→CAA)
	HMPREF1120_07029	SNP 20	hypothetical protein	A→T	I172N (ATT→AAT)
	HMPREF1120_07029	SNP 23	glycosyl hydrolase, family protein 31	G→A	L458L (CTG→TTG)
	HMPREF1120_02514	SNP 25	pre-mRNA-splicing factor isy1	C→T	M85I (ATG→ATA)
	HMPREF1120_02492	SNP 26	hypothetical protein	G→A	V297V (GTC→GTT)
	HMPREF1120_06764	SNP 27	hypothetical protein	A→T	I265N (ATT→AAT)
	HMPREF1120_06639	SNP 28	peroxisomal biogenesis factor 2	C→T	G65E (GGA→GAA)
	HMPREF1120_06911	SUB 29	MFS transporter, ACS family, allantoate permease	2 bp→AA	coding (637‑638/885 nt)
	HMPREF1120_06972	SNP 30	aarF domain-containing kinase	A→G	Q113R (CAA→CGA)
	HMPREF1120_04161	SNP 32	hypothetical protein	T→C	K29R (AAG→AGG)
	HMPREF1120_?	SNP 36	?	C→T	T64T (ACC→ACT)
	HMPREF1120_?	SNP 36	?	C→T	G46S (GGT→AGT)
	HMPREF1120_02296	SNP 38	triacylglycerol lipase	T→C	S14P (TCA→CCA)
	HMPREF1120_?	SNP 40	?	G→A	A22A (GCC→GCT)
	HMPREF1120_01788	SNP 41	hypothetical protein	A→G	E322G (GAG→GGG)
	HMPREF1120_01725	SNP 43	lipase/esterase	C→T	L147L (CTG→CTA)
	HMPREF1120_01202	SUB 45	hypothetical protein	2 bp→TT	coding (966‑967/1038 nt)
	HMPREF1120_08759	SNP 47	alpha-L-rhamnosidase	C→T	D169D (GAC→GAT)
	HMPREF1120_?	SNP 48	?	T→C	K15R (AAA→AGA)
	HMPREF1120_04342	SNP 50	retrograde regulation protein 2	A→G	N41D (AAT→GAT)
	HMPREF1120_08156	SNP 53	endonuclease	T→G	Y222D (TAC→GAC)
	HMPREF1120_?	SNP 55	?	A→G	F108S (TTC→TCC)
	HMPREF1120_05994	SNP 56	elongation factor EF-3	T→A	K16M (AAG→ATG)
	HMPREF1120_00542	SNP 64	gluconolactonase	T→G	S33S (TCT→TCG)
	HMPREF1120_03850	SNP 65	DNA-3-methyladenine glycosylase II	A→G	K349R (AAG→AGG)
	HMPREF1120_03811	SNP 66	branched-chain amino acid aminotransferase	G→A	D230N (GAT→AAT)
	HMPREF1120_04804	SNP 73	cytochrome P450 monooxygenase	T→A	F199Y (TTC→TAC)
	HMPREF1120_08450	SNP 75	hypothetical protein	G→A	T30I (ACT→ATT)
	HMPREF1120_01515	SNP 81	hypothetical protein	A→C	I113I (ATA→ATC)
	HMPREF1120_03664	SNP 82	hypothetical protein	T→C	K46E (AAG→GAG)
	HMPREF1120_03173	SNP 83	polyketide synthase	T→C	F764S (TTT→TCT)	pks
	HMPREF1120_03001	SNP 86	DNA-directed RNA polymerase III subunit C3	G→A	L68L (CTG→TTG)
alb3	HMPREF1120_03373	SNP 1	Hypothetical	C→T	H198Y (CAT→TAT)	Conditional albino
	HMPREF1120_07052	SNP 4	ataxia telangiectasia and Rad3	A→G	N1483D (AAT→GAT)
	HMPREF1120_07046	SUB 5	sterol 3beta-glucosyltransferase	2 bp→GT	coding (2905‑2906/4089 nt)
	HMPREF1120_04147	SNP 10	4-coumarate-CoA ligase	G→A	L176F (CTT→TTT)
	HMPREF1120_01697	SNP 13	Hypothetical	C→G	Q318E (CAG→GAG)
	HMPREF1120_01681	SNP 14	ABC drug exporter AtrF	A→C	N1401H (AAT→CAT)
	HMPREF1120_09244	SNP 21	ribonuclease H2 subunit A	G→A	S212N (AGT→AAT)
	HMPREF1120_03776	SNP 28	Hypothetical	G→A	A337A (GCT→GCC)
	HMPREF1120_08518	SNP 29	Hypothetical	C→T	R556R (AGG→AGA)
	HMPREF1120_04645	SNP 37	Hypothetical	C→T	T33T (ACG→ACA)
	HMPREF1120_08441	SNP 38	woronin body major protein	C→T	D79N (GAC→AAC)
	HMPREF1120_08481	SNP 40	DNA primase large subunit	C→T	D11H (GAC→CAC)
	HMPREF1120_08481	SNP 40	DNA primase large subunit	C→T	R178P (CGA→CCA)
	HMPREF1120_03113	SNP 41	carbonyl reductase	A→G	N65D (AAT→GAT)
	HMPREF1120_03173	SNP 42	polyketide synthase	T→C	F439L (TTC→CTC)	pks
	HMPREF1120_02787	SNP 50	beta-glucosidase	C→T	A113T (GCA→ACA)
alb4	HMPREF1120_00037	SNP 2	ATP-dependent RNA helicase ded1	C->A	D220E (GAC→GAA)
	HMPREF1120_00431	SNP 21	hypothetical protein	C->T	A176T (GCG→ACG)
	HMPREF1120_02214	SNP 118	RNA helicase/RNAse III	G->A	A721T (GCC→ACC)
	HMPREF1120_02427	SNP 124	tRNA-dihydrouridine synthase 2	G->A	M249I (ATG→ATA)
	HMPREF1120_02538	SNP 127	mitogen-activated protein kinase kinase	G->C	A572G (GCC→GGC)
	HMPREF1120_03007	SNP 139	hypothetical protein	A->T	F339I (TTC→ATC)
	HMPREF1120_03097	SNP 141	mannan endo-1%2C6-alpha-mannosidase	A->G	L59S (TTG→TCG)
	HMPREF1120_03173	SNP 144	polyketide synthase	G->A	H2065Y (CAT→TAT)	pks
	HMPREF1120_03173	SNP 145	polyketide synthase	G->A	P2064S (CCC→TCC)	pks
	HMPREF1120_03270	SNP 148	hypothetical protein	T->G	L878* (TTA→TGA)
	HMPREF1120_03651	SNP 161	hypothetical protein	A->C	N119H (AAT→CAT)
	HMPREF1120_03970	SNP 168	cyclohexanone monooxygenase	C->T	S17F (TCC→TTC)
	HMPREF1120_04099	SNP 170	peroxiredoxin	G->A	G42R (GGG→AGG)
	HMPREF1120_05051	SNP 217	cell division cycle protein 123	G->A	S87F (TCC→TTC)
	HMPREF1120_05390	SNP 230	hypothetical protein	T->C	E189G (GAA→GGA)
	HMPREF1120_06291	SNP 253	MFS transporter, SP family, sugar:H+ symporter	T->A	Y168N (TAC→AAC)
	HMPREF1120_07395	SNP 285	hypothetical protein	T->C	Y68H (TAT→CAT)
	HMPREF1120_07495	SNP 288	hypothetical protein	G->A	A509V (GCT→GTT)
	HMPREF1120_07614	SNP 290	hypothetical protein	C->T	S535L (TCG→TTG)
	HMPREF1120_07652	SNP 291	hypothetical protein	A->G	Y201H (TAC→CAC)
	HMPREF1120_07678	SNP 292	proline utilization trans-activator	G->T	L130P (CTA→CCA)
	HMPREF1120_07878	SNP 301	DNA repair protein REV1	C->T	I158I (ATC→ATT)
	HMPREF1120_08889	SNP 346	solute carrier family 4%2C anion exchanger%2C member 1	G->T	E524* (GAG→TAG)
alb5	HMPREF1120_00537	SNP 10	AAT family amino acid transporter	C→T	S61S (TCG→TCA)
	HMPREF1120_00561	SNP 11	hypothetical protein	A→C	F936L (TTT→TTG)
	HMPREF1120_00863	SNP 13	hypothetical protein	T→C	A338A (GCT→GCC)
	HMPREF1120_00933	SNP 15	hypothetical protein	A→G	L373P (CTG→CCG)
	HMPREF1120_01039	SNP 19	hypothetical protein	A→G	F125S (TTC→TCC)
	HMPREF1120_01149	SNP 51	hypothetical protein	C→T	I69I (ATC→ATT)
	HMPREF1120_01435	SNP 56	ABC multidrug transporter SitT	G→C	W57S (TGG→TCG)
	HMPREF1120_02076	SNP 93	hypothetical protein	A→G	K184E (AAA→GAA)
	HMPREF1120_02264	SNP 99	hypothetical protein	A→G	P152P (CCT→CCC)
	HMPREF1120_02419	SNP 106	hypothetical protein	A→C	F14L (TTT→TTG)
	HMPREF1120_02434	SNP 107	mitogen‑activated protein kinase kinase kinase	C→T	N543N (AAC→AAT)
	HMPREF1120_02908	SNP 116	hypothetical protein	G→A	L285L (CTC→CTT)
	HMPREF1120_02972	SNP 118	isopenicillin‑N N‑acyltransferase	A→G	I151V (ATT→GTT)
	HMPREF1120_03173	SNP 121	polyketide synthase	A→G	F429S (TTT→TCT)	pks
	HMPREF1120_03535	SNP 126	hypothetical protein	C→T	P426S (CCT→TCT)
	HMPREF1120_03673	SUB 134	transcriptional regulatory protein AMDR	2 bp→AC	coding (263‑264/1452 nt)
	HMPREF1120_03815	SNP 139	DNA excision repair protein ERCC‑1	G→A	P46L (CCG→CTG)
	HMPREF1120_04861	SNP 169	hypothetical protein	T→A	D219V (GAT→GTT)
	HMPREF1120_04998	SNP 176	hypothetical protein	A→C	L909V (TTA→GTA)
	HMPREF1120_05104	SNP 177	hypothetical protein	T→C	F28L (TTT→CTT)
	HMPREF1120_05687	SNP 192	hypothetical protein	A→C	I619M (ATT→ATG)
	HMPREF1120_05928	SNP 198	hypothetical protein	G→A	F498F (TTC→TTT)
	HMPREF1120_06073	SNP 202	cytochrome P450 oxidoreductase	A→G	F475F (TTT→TTC)
	HMPREF1120_06201	SNP 207	non‑specific serine/threonine protein kinase	T→C	T34A (ACC→GCC)
	HMPREF1120_06264	SNP 210	hypothetical protein	C→T	F185F (TTC→TTT)
	HMPREF1120_06296	SNP 214	hypothetical protein	G→A	R503C (CGT→TGT)
	HMPREF1120_06429	SNP 216	protein‑L‑isoaspartate O‑methyltransferase	T→A	Y78N (TAT→AAT)
	HMPREF1120_06489	SNP 219	hypothetical protein	T→G	D53E (GAT→GAG)
	HMPREF1120_06571	SNP 221	hypothetical protein	A→G	Y1190H (TAT→CAT)
	HMPREF1120_06586	SNP 222	ubiquitin thiolesterase	C→T	S74F (TCC→TTC)
	HMPREF1120_06619	SNP 223	urease	G→A	L319F (CTC→TTC)
	HMPREF1120_06665	SNP 225	hypothetical protein	G→A	E522K (GAA→AAA)
	HMPREF1120_06774	SNP 227	tryptophanyl‑tRNA synthetase	T→C	L107L (TTA→CTA)
	HMPREF1120_07119	SUB 232	hypothetical protein	2 bp→AA	coding (651‑652/699 nt)
	HMPREF1120_07191	SNP 233	methylenetetrahydrofolate reductase (NADPH)	C→T	G426S (GGC→AGC)
	HMPREF1120_07192	SNP 234	orotate phosphoribosyltransferase	T→C	L231L (TTG→CTG)
	HMPREF1120_07567	SNP 239	T‑complex protein 1 subunit delta	G→T	P458P (CCC→CCA)
	HMPREF1120_08221	SNP 256	F‑box and WD‑40 domain‑containing protein CDC4	G→A	S989L (TCG→TTG)
	HMPREF1120_08517	SNP 272	hypothetical protein	A→G	S385P (TCC→CCT)
	HMPREF1120_08672	SNP 275	mitogen‑activated protein kinase kinase kinase	C→T	L402L (CTC→CTT)
	HMPREF1120_08725	SNP 278	2‑oxoglutarate dehydrogenase, mitochondrial	T→C	K962E (AAG→GAG)
	HMPREF1120_09019	SNP 285	hypothetical protein	C→T	Q97Q (CAG→CAA)
	HMPREF1120_09073	SNP 289	phosphatidylinositol 4‑kinase	T→C	F94L (TTC→CTC)
	HMPREF1120_09090	SNP 290	hypothetical protein	C→T	P655S (CCC→TCC)
alb6	HMPREF1120_00115	SNP 2	regulatory protein SWI5	A->C	K34Q (AAA→CAA)
	HMPREF1120_00616	SNP 21	cytochrome c peroxidase	C->G	M259I (ATG→ATC)
	HMPREF1120_00674	SNP 23	hypothetical protein	A->T	K939I (AAA→ATA)
	HMPREF1120_00756	SNP 24	hypothetical protein	G->A	S141L (TCG→TTG)
	HMPREF1120_01304	SNP 74	hypothetical protein	G->C	M123I (ATG→ATC)
	HMPREF1120_01560	SNP 89	hypothetical protein	T->G	T545P (ACC→CCC)
	HMPREF1120_01616	SNP 91	hypothetical protein	A->G	D1215G (GAT→GGT)
	HMPREF1120_01747	SNP 93	hypothetical protein	A->G	A584A (GCT→GCC)
	HMPREF1120_02447	SNP 131	ABC drug exporter AtrF	C->A	F1263L (TTC→TTA)
	HMPREF1120_02544	SNP 134	hypothetical protein	T->C	N139N (AAT→AAC)
	HMPREF1120_02772	SNP 143	hypothetical protein	A->C	N42H (AAT→CAT)
	HMPREF1120_02985	SNP 148	DNA repair protein RAD50	A->C	Y357D (TAC→GAC)
	HMPREF1120_03173	SNP 150	polyketide synthase	C->G	W1252S (TGG→TCG)	pks
	HMPREF1120_03326	SNP 155	hypothetical protein	T->C	S91P (TCT→CCT)
	HMPREF1120_03490	SNP 160	hypothetical protein	A->G	V709V (GTT→GTC)
	HMPREF1120_03676	SNP 169	hypothetical protein	T->C	T715T (ACA→ACG)
	HMPREF1120_03726	SNP 171	MFS transporter, ACS family, allantoate permease	T->G	H145Q (CAT→CAG)
	HMPREF1120_04809	SNP 214	nonribosomal peptide synthase	C->T	D998N (GAT→AAT)
	HMPREF1120_04882	DEL 217	hypothetical protein	-1 bp	coding (954/1020 nt)
	HMPREF1120_04889	SNP 218	hypothetical protein	A->C	T309P (ACG→CCG)
	HMPREF1120_05154	SNP 223	hypothetical protein	A->C	V315V (GTA→GTC)
	HMPREF1120_05240	SNP 226	hypothetical protein	C->G	W94S (TGG→TCG)
	HMPREF1120_05412	SNP 237	hypothetical protein	C->A	S75* (TCA→TAA)
	HMPREF1120_05572	SNP 241	hypothetical protein	A->G	S4185P (TCC→CCC)
	HMPREF1120_05736	SNP 244	hypothetical protein	G->A	Q19Q (CAG→CAA)
	HMPREF1120_05788	SNP 246	adenylate cyclase	T->A	I327F (ATC→TTC)
	HMPREF1120_05988	SNP 252	4-coumarate-CoA ligase	A->G	I552T (ATC→ACC)
	HMPREF1120_06278	SNP 256	cytochrome P450 monooxygenase	G->A	S417S (TCG→TCA)
	HMPREF1120_07377	SNP 293	hypothetical protein	T->C	K474E (AAA→GAA)
	HMPREF1120_07525	SNP 296	lysine-specific histone demethylase 1	A->T	I369F (ATT→TTC)
	HMPREF1120_07697	SNP 303	CDF family cation efflux system protein	A->G	S243L (TCA→TTA)
	HMPREF1120_07876	SNP 310	transcription initiation factor TFIID subunit D1	C->G	F843L (TTC→TTG)
	HMPREF1120_08252	SNP 326	hypothetical protein	C->T	G464R (GGA→AGA)
	HMPREF1120_08307	SNP 327	hypothetical protein	A->G	I334I (ATT→ATC)
	HMPREF1120_08863	SNP 356	AP endonuclease 2	G->A	P360L (CCT→CTT)
alb7	HMPREF1120_01042	SNP 22	DNA polymerase delta subunit 1	C->G	F496L (TTC→TTG)
	HMPREF1120_02563	SNP 114	phosphomannose isomerase type I	C->G	E155Q (GAG→CAG)
	HMPREF1120_02775	SNP 121	MC family mitochondrial carrier protein	C->T	L41F (CTT→TTT)
	HMPREF1120_03173	SNP 125	polyketide synthase	A->G	L577P (CTC→CCC)	pks
	HMPREF1120_04360	SNP 163	hypothetical protein	T->A	M257K (ATG→AAG)
	HMPREF1120_05945	SNP 217	Ca2+/calmodulin-dependent protein kinase	G->A	S26S (TCC→TCT)
alb8	HMPREF1120_00034	SNP 2	30S ribosomal protein S13	C->T	V45I (GTC→ATC)
	HMPREF1120_00763	SNP 18	DNA mismatch repair protein MSH6	T->C	S1091P (TCG→CCG)
	HMPREF1120_00791	SNP 19	Cullin 4	T->G	N413H (AAC→CAC)
	HMPREF1120_02278	SNP 119	hypothetical protein	C->T	V51I (GTC→ATC)
	HMPREF1120_02321	SNP 120	hypothetical protein	C->T	P801S (CCA→TCA)
	HMPREF1120_02372	SNP 121	aquaglyceroporin like protein	G->A	D54N (GAC→AAC)
	HMPREF1120_02470	SNP 128	DNA-repair protein complementing XP-A cells	A->G	T174T (ACT→ACC)
	HMPREF1120_02811	SNP 138	hypothetical protein	T->G	S159R (AGT→AGG)
	HMPREF1120_03173	SNP 140	polyketide synthase	G->A	H2152Y (CAT→TAT)	pks
	HMPREF1120_06008	SNP 222	Ca2+:H+ antiporter	C->G	R48R (CGC→CGG)
	HMPREF1120_06321	SNP 227	1-acylglycerone phosphate reductase	T->G	Y87D (TAC→GAC)
	HMPREF1120_08309	SNP 278	SAGA-associated factor 29	A->G	Q244Q (CAA→CAG)
	HMPREF1120_08402	SNP 284	acid phosphatase	C->A	A527A (GCC→GCA)
	HMPREF1120_09049	SNP 313	cation transporting ATPase	C->T	T93I (ACT→ATT)
alb9	HMPREF1120_07316	SNP 3	hypothetical protein	T→C	T165T (ACT→ACC)
	HMPREF1120_03387	SNP 4	hypothetical protein	A→T	K188N (AAA→AAT)
	HMPREF1120_03423	SUB 5	fanconi anemia group M protein	2 bp→TC	coding (147‑148/3432 nt)
	HMPREF1120_00796	SNP 8	DEAD/DEAH box helicase	T→C	F415S (TTC→TCC)
	HMPREF1120_?	SNP 9	?	C→T	R24K (AGA→AAA)
	HMPREF1120_02154	SNP 10	serine/threonine-protein phosphatase PP1	A→G	K68E (AAG→GAG)
	HMPREF1120_05524	DEL 18	hypothetical protein	(AC)8→7	coding (93‑94/432 nt)
	HMPREF1120_?	SUB 19	?	2 bp→AC	coding (146‑147/168 nt)
	HMPREF1120_04538	SNP 20	3-oxoacyl-[acyl-carrier protein] reductase	C→T	S75S (AGC→AGT)
	HMPREF1120_07821	SNP 23	hypothetical protein	A→C	N278H (AAC→CAC)
	HMPREF1120_04191	SNP 25	glutamyl-tRNA (Gln) amidotransferase	T→C	T160T (ACT→ACC)
	HMPREF1120_04696	SNP 44	aldehyde dehydrogenase (NAD+)	C→T	F8F (TTC→TTT)
	HMPREF1120_03173	SNP 56	polyketide synthase	A→T	intergenic (+52/+408)	pks
alb10	HMPREF1120_07636	DEL 1	nonribosomal siderophore peptide synthase SidC	Δ1 bp	coding (7964/14604 nt)
	HMPREF1120_07340	SNP 2	hypothetical protein	A→T	I90F (ATT→TTT)
	HMPREF1120_00945	SNP 3	hypothetical protein	A→T	N23I (AAT→ATT)
	HMPREF1120_00750	SNP 5	hypothetical protein	G→A	R15Q (CGA→CAA)
	HMPREF1120_00737	SNP 6	hypothetical protein	G→T	D299E (GAC→GAA)
	HMPREF1120_00709	SNP 7	hypothetical protein	G→A	S29F (TCC→TTC)
	HMPREF1120_?	SNP 13	?	C→T	L77L (CTG→TTG)
	HMPREF1120_02471	SNP 16	farnesyl pyrophosphate synthase	A→G	L79P (CTC→CCC)
	HMPREF1120_05611	SNP 20	hypothetical protein	T→C	E73G (GAA→GGA)
	HMPREF1120_01229	INS 26	hypothetical protein	+C	coding (147/408 nt)
	HMPREF1120_09250	SNP 30	hypothetical protein	C→T	E286K (GAA→AAA)
	HMPREF1120_09250	SNP 31	hypothetical protein	T→C	N285D (AAT→GAT)
	HMPREF1120_08716	SNP 32	hypothetical protein	T→C	T32T (ACT→ACC)
	HMPREF1120_00298	SNP 35	hypothetical protein	T→C	N48D (AAC→GAC)
	HMPREF1120_?	SNP 37	?	C→T	L30F (CTT→TTT)
	HMPREF1120_08079	SNP 38	cytochrome P450 monooxygenase	A→G	F528S (TTT→TCT)
	HMPREF1120_03047	SNP 39	hypothetical protein	T→G	L78V (TTA→GTA)
	HMPREF1120_00489	SNP 50	hypothetical protein	T→A	F413I (TTC→ATC)
	HMPREF1120_00518	SNP 51	hypothetical protein	C→T	L148L (CTC→CTT)
	HMPREF1120_00521	SUB 52	glucose repression regulatory protein TUP1	2 bp→TT	coding (1034‑1035/1773 nt)
	HMPREF1120_08381	SNP 53	hypothetical protein	A→C	K406Q (AAG→CAG)
	HMPREF1120_00335	SNP 54	hypothetical protein	A→G	W193R (TGG→CGG)
	HMPREF1120_03173	INS 63	polyketide synthase	+G	coding (4727/6084 nt)	pks
	HMPREF1120_02804	SUB 76	hypothetical protein	2 bp→GT	coding (1049‑1050/1584 nt)
	HMPREF1120_02804	SNP 77	hypothetical protein	C→T	S351L (TCG→TTG)
alb11	HMPREF1120_00084	SNP 2	hypothetical protein	A→T	L61L (CTA→CTT)
	HMPREF1120_00835	SNP 18	hypothetical protein	A→G	L63L (TTA→CTA)
	HMPREF1120_01067	SNP 23	hypothetical protein	G→A	P348L (CCT→CTT)
	HMPREF1120_01480	SNP 59	beta‑glucosidase	T→A	Q399H (CAA→CAT)
	HMPREF1120_01648	SNP 71	beta‑galactosidase	A→C	T85P (ACA→CCA)
	HMPREF1120_01674	SNP 72	electron‑transferring‑flavoprotein dehydrogenase	A→G	N118D (AAT→GAT)
	HMPREF1120_01683	SNP 73	hypothetical protein	T→C	L271L (CTA→CTG)
	HMPREF1120_01981	SNP 97	hypothetical protein	C→T	A125V (GCA→GTA)
	HMPREF1120_02595	SNP 107	DNA polymerase epsilon catalytic subunit A	G→A	P1093L (CCT→CTT)
	HMPREF1120_02807	SNP 116	bromodomain and PHD finger‑containing protein 3	T→C	L225S (TTG→TCG)
	HMPREF1120_03173	SNP 120	polyketide synthase	A→G	S59S (TCT→TCC)	pks
	HMPREF1120_03510	SNP 125	hypothetical protein	G→C	E982Q (GAA→CAA)
	HMPREF1120_03623	SNP 126	hypothetical protein	C→T	R83C (CGC→TGC)
	HMPREF1120_03980	SNP 139	hypothetical protein	G→A	L77F (CTT→TTT)
	HMPREF1120_04163	SNP 141	hypothetical protein	G→A	A211V (GCC→GTC)
	HMPREF1120_04515	SNP 164	hypothetical protein	A→C	N583H (AAT→CAT)
	HMPREF1120_05270	SNP 173	hypothetical protein	G→A	T610I (ACT→ATT)
	HMPREF1120_05504	SNP 183	hypothetical protein	A→G	Y315H (TAT→CAT)
	HMPREF1120_05859	SNP 191	hypothetical protein	T→A	M1M (ATG→TTG)
	HMPREF1120_05947	SNP 193	hypothetical protein	A→T	T683T (ACT→ACA)
	HMPREF1120_06000	SNP 194	hypothetical protein	C→G	L679L (CTC→CTG)
	HMPREF1120_06139	SNP 198	NADH oxidase	T→G	K230T (AAA→ACA)
	HMPREF1120_06170	SNP 199	hypothetical protein	G→A	L36F (CTT→TTT)
	HMPREF1120_06275	SNP 201	myo‑inositol 2‑dehydrogenase	G→A	L62L (CTG→TTG
	HMPREF1120_06348	SNP 203	translation initiation factor IF‑2	G→A	Y595Y (TAC→TAT)
	HMPREF1120_06834	SNP 215	hypothetical protein	C→T	L288L (CTA→TTA)
	HMPREF1120_07712	SNP 228	DNA topoisomerase I	A→C	K105Q (AAG→CAG)
	HMPREF1120_07855	SNP 230	hypothetical protein	A→T	M306L (ATG→TTG)
	HMPREF1120_07980	SNP 232	hypothetical protein	G→A	S100F (TCC→TTC)
	HMPREF1120_08059	SNP 234	mRNA (guanine‑N7‑)‑methyltransferase	G→A	I401I (ATC→ATT)
	HMPREF1120_08462	SNP 247	hypothetical protein	C→A	P210T (CCG→ACG)
	HMPREF1120_08953	SNP 257	RalA‑binding protein 1	T→C	T449T (ACT→ACC)
	HMPREF1120_09091	SNP 262	hypothetical protein	T→G	I368M (ATT→ATG)
alb12	HMPREF1120_07609	SNP 1	hypothetical protein	A→C	Y202D (TAC→GAC)
	HMPREF1120_01017	SNP 4	hypothetical protein	G→A	P218S (CCG→TCG)
	HMPREF1120_?	SNP 5	?	G→A	L28F (CTT→TTT)
	HMPREF1120_00785	SNP 6	ATP-binding cassette, subfamily G (WHITE), member 2	T→A	E672D (GAA→GAT)
	HMPREF1120_?	SUB 8	?	2 bp→TT	coding (147‑148/312 nt)
	HMPREF1120_01967	INS 10	60S ribosomal protein L27-A	+GA	coding (978/1002 nt)
	HMPREF1120_02134	SNP 13	hypothetical protein	T→C	F142L (TTT→CTT)
	HMPREF1120_?	SNP 14	?	T→C	R41R (AGA→AGG)
	HMPREF1120_07102	SNP 15	acyl-CoA dehydrogenase	C→G
	HMPREF1120_02419	INS 21	hypothetical protein	(AT)14→15	coding (267/267 nt)
	HMPREF1120_05524	DEL 22	hypothetical protein	(AC)8→7	coding (93‑94/432 nt)
	HMPREF1120_06714	SNP 23	hypothetical protein	G→A	D535N (GAT→AAT)
	HMPREF1120_06508	SNP 25	allantoinase	T→C	E532G (GAA→GGA)
	HMPREF1120_04586	SNP 27	F-box and leucine-rich repeat protein 7	C→T	P605S (CCT→TCT)
	HMPREF1120_04581	SNP 28	cytochrome P450, family 7, subfamily B (oxysterol 7-alpha-hydroxylase)	A→G	D261D (GAT→GAC)
	HMPREF1120_04078	SNP 30	glutathione S-transferase	A→G	L17L (CTT→CTC)
	HMPREF1120_02928	SNP 31	hypothetical protein	G→A	K1251K (AAG→AAA)
	HMPREF1120_02928	SNP 32	malate dehydrogenase (oxaloacetate-decarboxylating)	G→A	D24N (GAT→AAT)
	HMPREF1120_07836	SNP 33	sarcosine oxidase	C→T	T74T (ACG→ACA)
	HMPREF1120_07723	SNP 35	cytochrome P450	T→C	F127F (TTT→TTC)
	HMPREF1120_02280	SNP 36	hypothetical protein	G→A	S144F (TCT→TTT)
	HMPREF1120_01857	INS 39	hypothetical protein	(T)5→6	coding (352/6117 nt)
	HMPREF1120_01857	SNP 40	hypothetical protein	G→A	F117F (TTC→TTT)
	HMPREF1120_01804	SNP 41	TSG101 protein	T→C	L90L (CTA→CTG)
	HMPREF1120_05890	SNP 46	hypothetical protein	T→C	Y258H (TAT→CAT)
	HMPREF1120_?	SNP 47	?	G→A	S47F (TCT→TTT)
	HMPREF1120_09254	SNP 48	hypothetical protein	G→A	Q11Q (CAG→CAA)
	HMPREF1120_03127	SNP 64	ABC transporter	T→C	F1252S (TTC→TCC)
	HMPREF1120_00508	SNP 65	hypothetical protein	A→G	C160R (TGC→CGC)
	HMPREF1120_03832	SNP 66	hypothetical protein	A→T	E53D (GAA→GAT)
	HMPREF1120_00376	SNP 67	hypothetical protein	G→C	A322A (GCC→GCG)
	HMPREF1120_00433	SNP 68	hypothetical protein	T→G	F408C (TTT→TGT)
	HMPREF1120_02374	SNP 69	hypothetical protein	A→G	L91P (CTA→CCA)
	HMPREF1120_03705	SNP 73	hypothetical protein	T→A	F66I (TTT→ATT)
	HMPREF1120_04874	SNP 76	hypothetical protein	T→C	S424G (AGT→GGT)
	HMPREF1120_04742	SNP 78	HUS1 checkpoint protein	T→G	I23S (ATT→AGT)
	HMPREF1120_06405	SNP 81	galactonate dehydratase	T→C	N209D (AAT→GAT)
	HMPREF1120_09095	SNP 82	hypothetical protein	G→A	K245K (AAG→AAA)
	HMPREF1120_03173	SUB 84	polyketide synthase	2 bp→TC pKs	coding (1068‑1069/6084 nt)	pks
	HMPREF1120_01291	SNP 86	hypothetical protein	A→C	Y817S (TAC→TCC)
	HMPREF1120_01298	SNP 87	acetoacetate-CoA ligase	A→G	L30P (CTG→CCG)
	HMPREF1120_01336	SNP 88	hypothetical protein	G→C	Q52E (CAG→GAG)
	HMPREF1120_01378	SUB 89	hypothetical protein	2 bp→TT	coding (326‑327/564 nt)
	HMPREF1120_00149	SNP 90	40S ribosomal protein S2	A→G	L111S (TTG→TCG)
alb13	HMPREF1120_03173	JC_1961	polyketide synthase	Δ15 bp	coding (2319‑2333/6202 nt)	pks
	HMPREF1120_06469		hypothetical protein		coding (2506/2523 nt)
alb14	HMPREF1120_01179	SNP 62	hypothetical protein	G->A	T53I (ACT→ATT)
	HMPREF1120_01747	SNP 81	hypothetical protein	A->G	A584A (GCT→GCC)
	HMPREF1120_02252	SNP 113	hypothetical protein	G->A	P143L (CCA→CTA)
	HMPREF1120_03159	SNP 130	glutamate synthase [NADPH]	A->G	L416P (CTC→CCC)
	HMPREF1120_03173	SNP 131	polyketide synthase	G->A	Q978* (CAG→TAG)	pks
	HMPREF1120_06469	JC_2420	hypothetical protein		coding (2506/2523 nt)
	HMPREF1120_07554	SNP 264	hypothetical protein	C->T	D111N (GAT→AAT)
alb15	HMPREF1120_00083	SNP 2	hypothetical protein	C->T	G137G (GGC→GGT)
	HMPREF1120_00160	SNP 7	hypothetical protein	T->C	N178D (AAT→GAT)
	HMPREF1120_00316	SNP 10	Ca2+ transporting ATPase%2C sarcoplasmic/endoplasmic reticulum	G->A	E604K (GAA→AAA)
	HMPREF1120_00408	SNP 18	protein geranylgeranyltransferase type II	A->G	L243P (CTT→CCT)
	HMPREF1120_00456	SNP 22	hypothetical protein	A->G	K678K (AAA→AAG)
	HMPREF1120_00553	SNP 26	elongation factor G, mitochondrial	G->A	T323T (ACC→ACT)
	HMPREF1120_00584	SNP 27	hypothetical protein	G->A	S478L (TCG→TTG)
	HMPREF1120_00585	SNP 28	40S ribosomal protein S11	C->T	L97F (CTC→TTC)
	HMPREF1120_00729	SNP 32	alpha-methylacyl-CoA racemase	T->C	Y162H (TAT→CAT)
	HMPREF1120_00737	SNP 33	hypothetical protein	C->A	D299E (GAC→GAA)
	HMPREF1120_00789	SNP 35	gluconate 5-dehydrogenase	T->C	V243V (GTT→GTC)
	HMPREF1120_00977	SNP 41	carboxypeptidase D	T->G	N289H (AAC→CAC)
	HMPREF1120_00987	SNP 42	S-adenosylmethionine synthase	T->C	R156G (AGA→GGA)
	HMPREF1120_01324	SNP 93	hypothetical protein	C->G	E264Q (GAA→CAA)
	HMPREF1120_01355	SNP 94	T-complex protein 1 subunit alpha	T->C	Y393H (TAT→CAT)
	HMPREF1120_01385	SNP 99	phospholipid-translocating ATPase	C->T	A203A (GCC→GCT)
	HMPREF1120_01493	SNP 101	cytochrome P450 oxidoreductase	G->A	F25F (TTC→TTT)
	HMPREF1120_01502	SNP 102	hypothetical protein	A->G	A579A (GCT→GCC)
	HMPREF1120_01755	SNP 117	hypothetical protein	C->T	G202E (GGA→GAA)
	HMPREF1120_02008	SNP 142	MFS transporter, DHA1 family, multidrug resistance protein	C->T	L7F (CTT→TTT)
	HMPREF1120_02702	SNP 170	hypothetical protein	G->A	T211T (ACC→ACT)
	HMPREF1120_02937	SNP 182	adenosinetriphosphatase	T->C	T230T (ACT→ACC)
	HMPREF1120_03039	SNP 183	ATP synthase subunit beta%2C mitochondrial	G->A	F280F (TTC→TTT)
	HMPREF1120_03159	SNP 185	glutamate synthase [NADPH]	A->G	I1605I (ATT→ATC)
	HMPREF1120_03173	SNP 186	polyketide synthase	C->T	W198* (TGG→TGA)	pks
	HMPREF1120_03310	SNP 189	hypothetical protein	C->T	Q76* (CAA→TAA)
	HMPREF1120_03655	SNP 200	elongator complex protein 1	T->C	K760E (AAG→GAG)
	HMPREF1120_03829	SNP 207	ABC multidrug transporter	A->G	W1310R (TGG→CGG)
	HMPREF1120_04015	SNP 209	hypothetical protein	A->G	W386R (TGG→CGG)
	HMPREF1120_04308	SNP 223	amt family ammonium transporter	C->T	D284N (GAT→AAT)
	HMPREF1120_04393	SNP 225	IQ domain-containing protein containing GTPase activating protein	C->T	S154N (AGC→AAC)
	HMPREF1120_04521	SNP 246	hypothetical protein	C->T	G852R (GGG→AGG)
	HMPREF1120_04530	SNP 248	DNA-directed RNA polymerase II subunit RPB2	T->G	L489F (TTA→TTC)
	HMPREF1120_04705	SNP 255	hypothetical protein	A->C	Y388S (TAT→TCT)
	HMPREF1120_04962	SNP 262	hypothetical protein	C->T	E85K (GAG→AAG)
	HMPREF1120_05233	SNP 266	sensory transduction histidine kinase	T->G	E560D (GAA→GAC)
	HMPREF1120_05631	SNP 289	hypothetical protein	A->G	K61E (AAA→GAA)
	HMPREF1120_05776	SNP 294	hypothetical protein	A->G	E235G (GAA→GGA)
	HMPREF1120_06651	SNP 328	RNA-binding protein Rrp4 and like protein	A->T	Q67H (CAA→CAT)
	HMPREF1120_06820	SNP 332	protein kinase	G->A	E454K (GAG→AAG)
	HMPREF1120_07505	SNP 346	alkanesulfonate monooxygenase	T->C	K286E (AAG→GAG)
	HMPREF1120_07879	SNP 356	protein kinase	T->C	D387D (GAT→GAC)
	HMPREF1120_08479	SNP 393	hypothetical protein	C->T	D1000* (GAT→TAA)
	HMPREF1120_08484	SNP 398	polypeptide N-acetylglucosaminyltransferase	C->T	I878I (ATC→ATT)
	HMPREF1120_08579	SNP 411	acyltransferase	A->G	Q458Q (CAA→CAG)
	HMPREF1120_08837	SNP 420	ATP-binding cassette%2C subfamily D (ALD)%2C member 2	A->G	L363S (TTA→TCA)
	HMPREF1120_08918	SNP 430	non-specific serine/threonine protein kinase	A->G	L112L (CTA→CTG)
	HMPREF1120_09152	SNP 437	hypothetical protein	C->T	L190L (CTA→TTA)
alb16	HMPREF1120_00017	SNP 2	hypothetical protein	C->T	E710D (GAA→GAT)
	HMPREF1120_00594	SNP 18	glutaminyl-peptide cyclotransferase	A->G	L385S (TTA→TCA)
	HMPREF1120_00703	SNP 19	AP2-associated kinase	C->T	S537L (TCA→TTA)
	HMPREF1120_00982	SNP 25	hypothetical protein	G->T	L510I (CTT→ATT)
	HMPREF1120_01183	SNP 64	hypothetical protein	A->C	L230L (CTT→CTG)
	HMPREF1120_01305	SNP 68	hypothetical protein	T->C	A459A (GCT→GCC)
	HMPREF1120_01385	SNP 72	phospholipid-translocating ATPase	C->T	L1007F (CTC→TTC)
	HMPREF1120_01669	SNP 86	hypothetical protein	A->C	L283* (TTA→TGA)
	HMPREF1120_02065	SNP 111	hypothetical protein	G->T	N263K (AAC→AAA)
	HMPREF1120_02280	SNP 120	hypothetical protein	C->T	S1054F (TCT→TTT)
	HMPREF1120_02320	SNP 121	DNA-directed RNA polymerase III subunit C2	A->G	A25A (GCT→GCC)
	HMPREF1120_03173	SNP 139	polyketide synthase	G->A	Q649* (CAG→TAG)	pks
	HMPREF1120_03503	SNP 147	hypothetical protein	A->G	S163G (AGT→GGT)
	HMPREF1120_03572	SNP 148	hypothetical protein	G->A	L47L (CTC→CTT)
	HMPREF1120_04055	SNP 168	hypothetical protein	G->A	M288I (ATG→ATA)
	HMPREF1120_04339	SNP 182	cyclohexanone monooxygenase	T->G	Q268P (CAG→CCG)
	HMPREF1120_05334	SNP 229	methionyl-tRNA synthetase	A->C	L229L (CTT→CTG)
	HMPREF1120_05552	SNP 241	40S ribosomal protein S1	C->T	V179I (GTC→ATC)
	HMPREF1120_06026	SNP 249	elongation factor EF-1 alpha subunit	A->C	K669Q (AAA→CAA)
	HMPREF1120_06229	SNP 253	soluble epoxide hydrolase	T->G	L158L (CTA→CTC)
	HMPREF1120_06319	SNP 254	hypothetical protein	T->C	S154G (AGC→GGC)
	HMPREF1120_07835	SNP 298	MFS transporter%2C ACS family%2C allantoate permease	T->C	F198L (TTT→CTT)
	HMPREF1120_08456	SNP 326	ubiquitin-conjugating enzyme E2 R	T->C	N39D (AAT→GAT)
	HMPREF1120_09091	SNP 355	hypothetical protein	C->A	V327V (GTC→GTA)
alb17	HMPREF1120_00061	SNP 5	hypothetical protein	T→A	Y206F (TAT→TTT)
	HMPREF1120_00235	SNP 13	hypothetical protein	G→A	K297K (AAG→AAA)
	HMPREF1120_00440	SNP 16	N‑acetyltransferase complex ARD1 subunit	G→A	E115E (GAG→GAA)
	HMPREF1120_00788	SNP 20	transaldolase	G→A	S5L (TCG→TTG)
	HMPREF1120_00917	SUB 21	cohesin loading factor subunit SCC2	2 bp→GA	coding (2112‑2113/4960 nt)
	HMPREF1120_01334	SNP 65	hypothetical protein	A→C	L703L (CTT→CTG)
	HMPREF1120_01638	DEL 76	hypothetical protein	(A)7→6	coding (120/151 nt)
	HMPREF1120_01791	SNP 77	chitin synthase	T→A	A703A (GCT→GCA)
	HMPREF1120_01809	SNP 78	hypothetical protein	A→G	K50E (AAA→GAA)
	HMPREF1120_01856	SNP 81	hypothetical protein	A→G	L285S (TTA→TCA)
	HMPREF1120_02152	SNP 106	hypothetical protein	T→C	P456P (CCT→CCC)
	HMPREF1120_02200	SNP 109	dynein heavy chain, cytoplasmic	C→T	R628C (CGC→TGC)
	HMPREF1120_02639	SNP 116	transformation/transcription domain‑associated protein	C→T	K476K (AAG→AAA)
	HMPREF1120_02642	SNP 117	hypothetical protein	A→G	V119V (GTT→GTC)
	HMPREF1120_03122	SNP 126	hypothetical protein	G→T	V512L (GTG→TTG)
	HMPREF1120_03143	SNP 127	hypothetical protein	C→T	D212N (GAT→AAT)
	HMPREF1120_03173	SNP 128	polyketide synthase	A→T	L251* (TTG→TAG)	pks
	HMPREF1120_03458	SNP 133	transcriptional regulatory protein GAL4	G→T	Q773K (CAG→AAG)
	HMPREF1120_03472	SNP 135	mitogen‑activated protein kinase kinase kinase	T→C	L1473L (TTG→CTG)
	HMPREF1120_03544	SNp 136	alcohol dehydrogenase 3	G→A	I233I (ATC→ATT)
	HMPREF1120_03955	SNP 156	hypothetical protein	C→T	L254F (CTC→TTC)
	HMPREF1120_04714	SNP 190	hypothetical protein	T→C	T20T (ACT→ACC)
	HMPREF1120_04717	SNP 191	hypothetical protein	A→T	E851V (GAG→GTG)
	HMPREF1120_04908	SNP 194	ubiquitin‑conjugating enzyme E2 35	T→C	L57L (TTG→CTG)
	HMPREF1120_05463	SNP 206	3‑hydroxybutyrate dehydrogenase	A→G	Q166R (CAG→CGG)
	HMPREF1120_05944	SNP 217	ubiquitin‑protein ligase E3 A	A→C	K601Q (AAA→CAA)
	HMPREF1120_05960	SUB 219	L‑asparaginase	2 bp→AC	coding (966‑967/1527 nt)
	HMPREF1120_06063	SNP 221	potassium channel, subfamily K	G→A	P90S (CCT→TCT)
	HMPREF1120_06266	SUB 228	hypothetical protein	2 bp→TT	coding (451‑452/4620 nt)
	HMPREF1120_06268	SNP 229	5‑methyltetrahydropteroyltriglutamate‑ homocysteine methyltransferase	C→T	R104C (CGT→TGT)
	HMPREF1120_06435	SUB 245	hypothetical protein	2 bp→AA	coding (96‑97/1246 nt)
	HMPREF1120_06878	SNP 258	hypothetical protein	C→T	N747N (AAC→AAT)
	HMPREF1120_06927	SNP 259	hypothetical protein	T→G	L481L (CTA→CTC)
	HMPREF1120_06949	SNP 260	hypothetical protein	C→T	E43K (GAG→AAG)
	HMPREF1120_06957	SNP 261	transcriptional regulatory protein AMDR	T→C	L492P (CTT→CCT)
	HMPREF1120_07043	SNP 262	hypothetical protein	A→G	Y89H (TAT→CAT)
	HMPREF1120_07353	SUB 265	classical protein kinase C	2 bp→TC	coding (163‑164/490 nt)
	HMPREF1120_07440	SNP 267	MFS transporter, SP family, sugar:H+ symporter	G→T	V402F (GTC→TTC)
	HMPREF1120_07485	SNP 269	hypothetical protein	T→G	L353* (TTA→TGA)
	HMPREF1120_07550	SNP 271	hypothetical protein	G→C	G185G (GGC→GGG)
	HMPREF1120_07901	SNP 278	mitochondrial Rho GTPase 1	A→G	L222S (TTG→TCG)
	HMPREF1120_07989	SNP 281	hypothetical protein	G→A	L337L (CTA→TTA)
	HMPREF1120_08112	SNP 286	hypothetical protein	G→A	R884Q (CGG→CAG)
	HMPREF1120_08527	SNP 303	hypothetical protein	T→C	S101P (TCA→CCA)
	HMPREF1120_08696	SNP 307	hydroxymethylglutaryl‑CoA lyase	A→C	K366Q (AAG→CAG)

## Sheet: Shared SNVs
Gene	Gene Inforamtion
		Strains	hyp33	alb10
HMPREF1120_07340	hypothetical protein	Annotation	L181F (CTC→TTC)	I90F (ATT→TTT)
		Mutation	C→T	A→T
		Strains	hyp33	alb15
HMPREF1120_00729	alpha-methylacyl-CoA racemase	Annotation	N183D (AAT→GAT)	Y162H (TAT→CAT)
		Mutation	C→T	T->C
		Strains	hyp33	hyp21
HMPREF1120_07925	hypothetical protein	Annotation	G41D (GGT→GAT)	E20K (GAA→AAA)
		Mutation	C→T	C→T
HMPREF1120_06975	hypothetical protein	Strains	hyp33	hyp28
		Annotation	K468N (AAA→AAT)	G192S (GGT→AGT)
		Mutation	A→T	G→A
HMPREF1120_04285	hypothetical protein	Strains	hyp33	hyp22
		Annotation	S322L (TCG→TTG)	A472V (GCT→GTT
		Mutation	G→A	C→T
HMPREF1120_00406	DNA mismatch repair protein msh3	Strains	hyp33	hyp28
		Annotation	F679L (TTC→CTC)	T25R (ACA→AGA)
		Mutation	A→G	G→C
HMPREF1120_08863	AP endonuclease 2	Strains	hyp33	hyp10	alb6
		Annotation	Y29Y (TAC→TAT)	coding (895‑896/1350 nt)	P360L (CCT→CTT)
		Mutation	G→A	2 bp→AA	G->A
HMPREF1120_04739	X-Pro aminopeptidase	Strains	hyp33	hyp28
		Annotation	L237S (TTG→TCG)	coding (3163‑3164/3786 nt)
		Mutation	A→G	2 bp→CT
HMPREF1120_05524	hypothetical protein	Strains	hyp32	hyp28	alb17	hyp26	alb12	hyp25	hyp20	hyp16	hyp15	hyp14	hyp8	hyp5	hyp4	hyp2	hyp1	alb9
		Annotation	coding (93‑94/432 nt)	coding (93‑94/432 nt)	coding (93‑94/432 nt)	coding (93‑94/432 nt)	coding (93‑94/432 nt)	coding (93‑94/432 nt)	coding (93‑94/432 nt)	coding (93‑94/432 nt)	coding (93‑94/432 nt)	coding (93‑94/432 nt)	coding (93‑94/432 nt)	coding (93‑94/432 nt)	coding (93‑94/432 nt)	coding (93‑94/432 nt)	coding (93‑94/432 nt)	coding (93‑94/432 nt)
		Mutation	(AC)8→7	(AC)8→7	(AC)8→7	(AC)8→7	(AC)8→7	(AC)8→7	(AC)8→7	(AC)8→7	(AC)8→7	(AC)8→7	(AC)8→7	(AC)8→7	(AC)8→7	(AC)8→7	(AC)8→7	(AC)8→7
HMPREF1120_07052	ataxia telangiectasia and Rad3	Strains	alb3	hyp22
		Annotation	N1483D (AAT→GAT)	H1107R (CAT→CGT)
		Mutation	A→G	T→C
HMPREF1120_03173	polyketide synthase	Strains	alb3	alb2	alb1	alb12	alb10	alb9	alb13	alb14	alb6	alb4	alb7	alb15	alb16	alb8	alb5	alb11	alb17
		Annotation	F439L (TTC→CTC)	F764S (TTT→TCT)	N578H (AAC→CAC)	coding (1068‑1069/6084 nt)	coding (4727/6084 nt)	intergenic (+52/+408)	coding (2319‑2333/6202 nt)	Q978* (CAG→TAG)	W1252S (TGG→TCG)	H2065Y (CAT→TAT)	L577P (CTC→CCC)	W198* (TGG→TGA)	Q649* (CAG→TAG)	H2152Y (CAT→TAT)	F429S (TTT→TCT)	S59S (TCT→TCC)	L251* (TTG→TAG)
		Mutation	T→C	T→C	A→C	2 bp→TC	+G	A→T	Δ15 bp	G->A	C->G	G->A	A->G	C->T	G->A	G->A	A→G	A→G	A→T
HMPREF1120_07637	hypothetical protein	Strains	hyp28	hyp10
		Annotation	D8N (GAT→AAT)	D188N (GAT→AAT)
		Mutation	C→T	C→T
HMPREF1120_06267	hypothetical protein	Strains	hyp28	hyp22
		Annotation	Q158Q (CAG→CAA)	R117Q (CGA→CAA)
		Mutation	C→T	G→A
HMPREF1120_06619	urease	Strains	hyp28	alb5
		Annotation	Y27D (TAC→GAC)	L319F (CTC→TTC)
		Mutation	T→G	G→A
HMPREF1120_06469	hypothetical protein	Strains	hyp28	alb13	alb14
		Annotation	D583N (GAT→AAT)	coding (2506/2523 nt)	coding (2506/2523 nt)
		Mutation	G→A
HMPREF1120_02928	malate dehydrogenase (oxaloacetate-decarboxylating)	Strains	hyp28	alb12
		Annotation	N192D (AAC→GAC)	D24N (GAT→AAT)
		Mutation	A→G	G→A
HMPREF1120_02200	dynein heavy chain, cytoplasmic	Strains	hyp28	alb17
		Annotation	K2210K (AAG→AAA)	R628C (CGC→TGC)
		Mutation	C→T	C→T
HMPREF1120_01230	propionyl-CoA carboxylase beta chain	** 14 SNPS in the same Strains.	hyp28
HMPREF1120_03076	X-Pro aminopeptidase	Strains	hyp28	hyp4
		Annotation	Y112H (TAT→CAT)	E766K (GAA→AAA)
		Mutation	T→C	G→A
HMPREF1120_07859	Ca2+-transporting ATPase	Strains	hyp4	hyp28	hyp1
		Annotation	L67* (TTA→TGA)	Q60* (CAA→TAA)	P777S (CCG→TCG)
		Mutation	G→A	G→A	C→T
HMPREF1120_05292	MFS transporter, LAT3 family, solute carrier family 43, member 3	Strains	hyp28	hyp4
		Annotation	S7L (TCA→TTA)	G70S (GGT→AGT)
		Mutation	G→A	C→T
HMPREF1120_04099	peroxiredoxin	Strains	hyp27	alb4
		Annotation	I160I (ATC→ATT)	G42R (GGG→AGG)
		Mutation	C→T	G->A
HMPREF1120_07390	separase	Strains	alb2	hyp25
		Annotation	D14D (GAC→GAT)	A1772V (GCC→GTC)
		Mutation	G→A	G→A
HMPREF1120_03423	fanconi anemia group M protein	Strains	alb2	alb9
		Annotation	coding (391‑392/447 nt)	coding (147‑148/3432 nt)
		Mutation	2 bp→TC	2 bp→TC
HMPREF1120_00737	hypothetical protein	Strains	alb2	hyp23	hyp10	hyp3	alb10	alb15
		Annotation	D299E (GAC→GAA)	D299E (GAC→GAA)	D299E (GAC→GAA)	D299E (GAC→GAA)	D299E (GAC→GAA)	D299E (GAC→GAA)
		Mutation	C->A	C->A	C->A	C->A	C->A	C->A
HMPREF1120_07029	glycosyl hydrolase, family protein 31	Strains	alb2	hyp30
		Annotation	L458L (CTG→TTG)	N578K (AAT→AAA)
		Mutation	G→A	T→A
HMPREF1120_01788	hypothetical protein	Strains	alb2	hyp1
		Annotation	E322G (GAG→GGG)	G193R (GGC→CGC)
		Mutation	A→G	G→C
HMPREF1120_01202	hypothetical protein	Strains	alb2	hyp13
		Annotation	coding (966‑967/1038 nt)	L160L (TTG→CTG)
		Mutation	2 bp→TT	A→G
HMPREF1120_04342	retrograde regulation protein 2	Strains	alb2	hyp11
		Annotation	N41D (AAT→GAT)	S439S (TCA→TCG)
		Mutation	A→G	T→C
HMPREF1120_03001	DNA-directed RNA polymerase III subunit C3	Strains	alb2	hyp25
		Annotation	L68L (CTG→TTG)	coding (372‑373/1599 nt)
		Mutation	G→A	2 bp→AA
HMPREF1120_02419	hypothetical protein	Strains	alb1	alb12	hyp15	hyp8	hyp6	hyp1	alb5
		Annotation	coding (267/267 nt)	coding (267/267 nt)	coding (267/267 nt)	coding (267/267 nt)	coding (2599‑2600/3327 nt)	coding (267/267 nt)	F14L (TTT→TTG)
		Mutation	(AT)14→15	(AT)14→15	(AT)14→16	(AT)14→16	2 bp→AA	(AT)14→15	A→C
HMPREF1120_00785	ATP-binding cassette, subfamily G (WHITE), member 2	Strains	alb12	hyp10
		Annotation	E672D (GAA→GAT)	I503I (ATT→ATC)
		Mutation	T→A	A→G
HMPREF1120_04586	F-box and leucine-rich repeat protein 7	Strains	alb12	hyp4
		Annotation	P605S (CCT→TCT)	S147S (TCG→TCA)
		Mutation	C→T	G→A
HMPREF1120_02280	hypothetical protein	Strains	alb12	alb16
		Annotation	S144F (TCT→TTT)	S1054F (TCT→TTT)
		Mutation	G→A	C->T
HMPREF1120_09254	hypothetical protein	Strains	alb12	hyp25
		Annotation	Q11Q (CAG→CAA)	coding (128‑129/201 nt)
		Mutation	G→A	2 bp→TC
HMPREF1120_06609	hypothetical protein	Strains	hyp25	hyp4
		Annotation	Y117F (TAT→TTT)	Y3D (TAC→GAC)
		Mutation	A→T	T→G
HMPREF1120_03608	hypothetical protein	Strains	hyp25	hyp22
		Annotation	A385T (GCC→ACC)	I172I (ATT→ATA)
		Mutation	G→A	T→A
HMPREF1120_04157	MFS transporter, SP family, sugar:H+ symporter	Strains	hyp23	hyp17	hyp12	hyp9
		Annotation	coding (240/462 nt)	coding (240/462 nt)	coding (240/462 nt)	coding (240/462 nt)
		Mutation	(A)36→37	(A)36→37	(A)36→37	(A)36→37
HMPREF1120_05200	chloromuconate cycloisomerase	Strains	hyp20	hyp4
		Annotation	N102N (AAT→AAC)	A657A (GCT→GCC)
		Mutation	A→G	A→G
HMPREF1120_05728	hypothetical protein	Strains	hyp20	hyp5
		Annotation	H74Y (CAT→TAT)	Y113H (TAC→CAC)
		Mutation	G→A	A→G
HMPREF1120_04237	cohesin complex subunit SCC1	Strains	hyp20	hyp22
		Annotation	P594P (CCT→CCC)	P336S (CCC→TCC)
		Mutation	T→C	C→T
HMPREF1120_01791	chitin synthase	Strains	hyp20	alb17
		Annotation	W499* (TGG→TGA)	A703A (GCT→GCA)
		Mutation	C→T	T→A
HMPREF1120_08138	hypothetical protein	Strains	hyp20	hyp5
		Annotation	L564F (CTC→TTC)	coding (4703‑4714/5310 nt)
		Mutation	G→A	Δ12 bp
HMPREF1120_00298	hypothetical protein	Strains	hyp20	alb10
		Annotation	V112V (GTT→GTA)	N48D (AAC→GAC)
		Mutation	T→A	T→C
HMPREF1120_08462	hypothetical protein	Strains	hyp20	alb11	hyp22
		Annotation	P210T (CCG→ACG)	P210T (CCG→ACG)	P210T (CCG→ACG)
		Mutation	C→A	C→A	C→A
HMPREF1120_07636	nonribosomal siderophore peptide synthase SidC	Strains	hyp16	alb10
		Annotation	I4662I (ATA→ATC)	coding (7964/14604 nt)
		Mutation	T→G	Δ1 bp
HMPREF1120_06770	hypothetical protein	Strains	hyp15	hyp30
		Annotation	Q379Q (CAG→CAA)	G1471V (GGG→GTG)
		Mutation	C→T	G→T
HMPREF1120_01493	cytochrome P450 oxidoreductase	Strains	hyp14	alb15
		Annotation	coding (186‑187/855 nt)	F25F (TTC→TTT)
		Mutation	2 bp→GA	G->A
HMPREF1120_01304	phytoene synthase	Strains	hyp13	alb6
		Annotation	L183L (CTC→CTT)	M123I (ATG→ATC)
		Mutation	G→A	G->C
HMPREF1120_06473	mitogen-activated protein kinase spm1	Strains	hyp10	hyp4	hyp1
		Annotation	N312H (AAT→CAT)	Q26Q (CAG→CAA)	I285F (ATC→TTC)
		Mutation	T→G	C→T	T→A
HMPREF1120_07823	hypothetical protein	Strains	hyp10	hyp9
		Annotation	N863Y (AAC→TAC)	R325W (CGG→TGG)
		Mutation	T→A	G→A
HMPREF1120_04809	nonribosomal peptide synthase	Strains	hyp10	alb6
		Annotation	F11L (TTC→TTG)	D998N (GAT→AAT)
		Mutation	C→G	C->T
HMPREF1120_04368	hypothetical protein	Strains	hyp10	hyp1
		Annotation	V130V (GTA→GTG)	coding (172‑173/243 nt)
		Mutation	A→G	2 bp→AA
HMPREF1120_06773	hypothetical protein	Strains	hyp9	hyp6
		Annotation	F46L (TTT→TTG)	F184F (TTT→TTC)
		Mutation	A→C	T→C
HMPREF1120_01179	hypothetical protein	Strains	hyp8	alb14
		Annotation	A269P (GCC→CCC)	T53I (ACT→ATT)
		Mutation	G→C	G->A
HMPREF1120_01522	hypothetical protein	Strains	hyp8	hyp7
		Annotation	Q159* (CAG→TAG)	coding (93‑94/432 nt)
		Mutation	A→G	(AC)8→7
HMPREF1120_04169	G2/mitotic-specific cyclin-B	Strains	hyp6	hyp3
		Annotation	E63E (GAG→GAA)	S41P (TCA→CCA)
		Mutation	G→A	A→G
HMPREF1120_01067	hypothetical protein	Strains	hyp4	alb11
		Annotation	V88V (GTA→GTC)	P348L (CCT→CTT)
		Mutation	T→G	G→A
HMPREF1120_02538	mitogen-activated protein kinase kinase	Strains	hyp21	alb4
		Annotation	S115P (TCT→CCT)	A572G (GCC→GGC)
		Mutation	T→C	G->C
HMPREF1120_04580	hypothetical protein	Strains	hyp21	hyp26
		Annotation	coding (206‑208/261 nt)	*134E (TAA→GAA)
		Mutation	Δ3 bp	T→G
HMPREF1120_09152	hypothetical protein	Strains	hyp21	alb15
		Annotation	R19K (AGA→AAA)	L190L (CTA→TTA)
		Mutation	C→T	C->T
HMPREF1120_01747	hypothetical protein	Strains	alb14	alb6
		Annotation	A584A (GCT→GCC)	A584A (GCT→GCC)
		Mutation	A->G	A->G
HMPREF1120_07614	hypothetical protein	Strains	alb4	hyp22
		Annotation	S535L (TCG→TTG)	T3T (ACC→ACT)
		Mutation	C->T	C→T
HMPREF1120_01385	phospholipid-translocating ATPase	Strains	alb15	alb16
		Annotation	A203A (GCC→GCT)	L1007F (CTC→TTC)
		Mutation	C->T	C->T
HMPREF1120_03159	glutamate synthase [NADPH]	Strains	alb14	alb15
		Annotation	L416P (CTC→CCC)	I1605I (ATT→ATC)
		Mutation	A->G	A->G
HMPREF1120_05776	hypothetical protein	Strains	hyp27	alb15
		Annotation	coding (350‑351/528 nt)	E235G (GAA→GGA)
		Mutation	2 bp→GA	A->G
HMPREF1120_06229	soluble epoxide hydrolase	Strains	alb16	hyp22
		Annotation	L158L (CTA→CTC)	Y169D (TAT→GAT)
		Mutation	T->G	A→C
HMPREF1120_09091	hypothetical protein	Strains	alb16	alb11
		Annotation	V327V (GTC→GTA)	I368M (ATT→ATG)
		Mutation	C->A	T→G
HMPREF1120_02264	hypothetical protein	Strains	alb5	hyp22
		Annotation	P152P (CCT→CCC)	I49V (ATT→GTT)
		Mutation	A→G	T→C
HMPREF1120_00084	hypothetical protein	Strains	alb11	hyp22
		Annotation	L61L (CTA→CTT)	P412S (CCA→TCA)
		Mutation	A→T	C→T
HMPREF1120_06348	translation initiation factor IF‑2	Strains	alb11	hyp22
		Annotation	Y595Y (TAC→TAT)	coding (1064‑1065/3169 nt)
		Mutation	G→A	2 bp→GA
HMPREF1120_07901	mitochondrial Rho GTPase 1	Strains	hyp22	alb17
		Annotation	P517P (CCA→CCG)	L222S (TTG→TCG)
		Mutation	T→C	A→G
HMPREF1120_02447	ABC drug exporter AtrF	Strains	alb12	alb3
		Annotation	F1263L (TTC→TTA)	N1401H (AAT→CAT)
		Mutation	C->A	A→C
