# Supplementary material for: Genetic analysis of pigment production in the fungus Exophiala dermatitidis mutant strains obtained via nontargeted UV mutagenesis
Source: G3 (Bethesda). 2025 Sep 3;15(12):jkaf205. doi: 10.1093/g3journal/jkaf205 (PMC12693494; doi:10.1093/g3journal/jkaf205)
Supplement: jkaf205_Supplementary_Data [file jkaf205_supplementary_data.zip › Supplemental_File_2_G3-2025-406059.xlsx]

## Sheet: UV Assay (YPD)
			1:1 Dilution								1:10 Dilution								1:1000 Dilution
Strain	Control	500	750	1000	1250	1500		Strain	Control	500	750	1000	1250	1500		Strain	Control	500	750	1000	1250	1500		7	6	5	4	3	2	1	0
Wildtype	7	7	7	7	7	7		Wildtype	7	5	5	4	4	3		Wildtype	7	2	2	0	0	0
alb1	7	7	7	7	7	7		alb1	7	5.5	4	4	3	3		alb1	7	2	2	1	1	0
alb2	7	7	7	7	7	6.75		alb2	7	4.5	4.25	3.5	4.25	3		alb2	7	0	0	0	0	0
alb3	7	7	7	7	7	7		alb3	7	3.5	3	3.25	3	3.5		alb3	7	1.5	1.5	0	0	0
alb4	7	7	7	7	7	7		alb4	7	5	4.25	4	3.5	3.5		alb4	7	3	0	0	0	0
alb5	7	7	7	7	7	7		alb5	7	5.25	3.5	4	3.5	4		alb5	7	0.25	0	0	0	0
alb6	7	7	7	7	7	7		alb6	7	4	3.5	3	3.25	2.75		alb6	7	0	0	0	0	0
alb7	7	7	7	7	7	7		alb7	7	3.75	2.5	2	2	1		alb7	7	1.5	1.5	0.75	0	0
alb8	7	7	7	7	7	7		alb8	7	4	3.5	4	3	3		alb8	7	0	0	0	0	0
alb9	7	7	7	7	7	7		alb9	7	5.75	4	4	3.75	3		alb9	7	0	0	0	0	0
alb10	7	7	6.75	6	5.5	5.5		alb10	7	6.25	2.5	1.5	1.5	0.5		alb10	7	3	0	0	0	0
alb11	7	7	7	7	7	7		alb11	7	4	4	3.5	2.75	3.5		alb11	7	1.5	0	0	0	0
alb12	7	7	7	7	6.5	7		alb12	7	3	2	2	0.75	0		alb12	7	1.5	0	0	0	0
alb13	7	7	7	7	7	7		alb13	7	2.25	2	2	2	1.5		alb13	7	0	0	0	0	0
alb14	7	7	7	7	7	7		alb14	7	6	4.25	3	3.25	3.25		alb14	7	0	0	0	0	0
alb15	7	7	7	7	7	7		alb15	7	5.25	5	2.5	2.75	1.5		alb15	7	3.5	0.75	0.5	0	0
alb16	7	7	7	7	7	7		alb16	7	4.5	1.5	1.5	1.5	0		alb16	7	2.25	0	0	0	0
alb17	7	7	7	7	7	7		alb17	7	3.5	3.25	3.25	3	2.25		alb17	7	0	0	0	0	0
hyp1	7	7	7	7	7	7		hyp1	7	3	2	2	2	2		hyp1	7	0.25	0	0.25	0	0
hyp2	7	7	7	7	7	7		hyp2	7	6.25	6	5.75	4.5	4.5		hyp2	7	3.5	3.25	3	0	0
hyp3	7	7	7	7	7	7		hyp3	7	4.25	3.5	3.5	3	3.5		hyp3	7	3	0	0	0	0
hyp4	7	7	7	7	7	7		hyp4	7	6.5	6	5.5	6	6		hyp4	7	4.75	3.5	1.5	0.5	0
hyp5	7	7	7	7	7	7		hyp5	7	7	7	7	7	7		hyp5	7	6.75	6.25	4.75	3.5	4.75
hyp6	7	7	7	7	7	7		hyp6	7	7	7	7	7	7		hyp6	7	6.5	6.25	4	4	4
hyp7	7	7	7	7	7	7		hyp7	7	7	7	7	7	7		hyp7	7	6.5	5	5	4.75	4
hyp8	7	7	7	7	7	7		hyp8	7	4	4.25	4	4	2.5		hyp8	7	1.5	1.5	1.5	0	0
hyp9	7	7	7	7	7	7		hyp9	7	4	4.25	4	4	2.5		hyp9	7	1.5	1.5	1.5	0	0
hyp10	7	7	7	7	7	7		hyp10	7	4.25	4	3.5	4	4		hyp10	7	0	0	0	0	0
hyp11	7	7	7	7	7	7		hyp11	7	6.5	6.25	5	5	5		hyp11	7	3.5	3.25	0	1.5	3
hyp12	7	7	7	7	7	7		hyp12	7	7	7	7	7	7		hyp12	7	6.5	6	5	6	6
hyp13	7	7	7	7	7	7		hyp13	7	6.5	6.5	6.5	5.25	5.25		hyp13	7	4.25	3.75	4	0	0
hyp14	7	7	7	7	7	7		hyp14	7	6.5	6.25	5.75	5.25	4.75		hyp14	7	2	3.5	1.5	0	1.5
hyp15	7	7	7	7	7	7		hyp15	7	7	7	7	7	7		hyp15	7	5.5	5.25	4.5	4.75	4
hyp16	7	7	7	7	7	7		hyp16	7	2	2	3.5	1.5	3.5		hyp16	7	0	0	0	0	0
hyp17	7	6.5	6.5	6.5	6.75	6.5		hyp17	7	4.5	4.75	5.5	4.25	4.25		hyp17	7	2	1.75	0.25	0	0
hyp18	7	7	7	7	7	7		hyp18	7	3.75	3.75	3	3	3		hyp18	7	0	0	1	0	0
hyp19	7	7	7	7	7	7		hyp19	7	2.5	2.5	2	2	2		hyp19	7	0.25	0.25	0	0	0
hyp20	7	7	7	7	7	7		hyp20	7	5.5	4.75	3.75	4	3.5		hyp20	7	3	1.5	1.5	0	0
hyp21	7	7	7	7	7	7		hyp21	7	5.75	5.5	5.5	5.5	5.5		hyp21	7	4.75	4.25	4.25	4.25	4.25
hyp22	7	7	7	7	7	7		hyp22	7	6	6.25	6.25	6	6		hyp22	7	5.75	5	5	5	4.5
hyp23	7	7	7	7	7	7		hyp23	7	6.5	7	6	5.5	5.5		hyp23	7	3.5	2.25	0	0	0
hyp24	7	7	7	7	7	7		hyp24	7	6.5	7	6	5.5	5.5		hyp24	7	3.5	1.5	1.5	1.5	2
hyp25	7	7	7	7	7	7		hyp25	7	6	6	6	6	5.75		hyp25	7	2	1.5	1.5	1.5	1.5
hyp26	7	7	7	7	7	7		hyp26	7	6	6	5.5	5.5	5		hyp26	7	2.75	3.5	3	3	1.5
hyp27	7	7	7	7	7	7		hyp27	7	6	4.5	4	4	4		hyp27	7	0	0	0	0	0
hyp28	7	7	7	7	7	7		hyp28	7	5	5.25	5.25	5	5		hyp28	7	3.5	3.5	3.5	3.5	0
hyp29	7	7	7	7	7	7		hyp29	7	6	6	6	6	6		hyp29	7	5	4.5	4.5	4.5	4.5
hyp30	7	7	7	7	7	7		hyp30	7	6.5	6.5	6.5	6.5	6.5		hyp30	7	5.25	4.5	4.75	5	4.5
hyp31	7	7	7	7	7	7		hyp31	7	5.5	4.5	4.75	4	4.5		hyp31	7	3	3	3	0	0.75
hyp32	7	7	7	7	7	7		hyp32	7	6.25	6.25	6	6	5		hyp32	7	1.5	1.5	1.5	0	0
hyp33	7	7	7	7	7	7		hyp33	7	6.5	6.25	6	5.5	5		hyp33	7	1.5	1.5	1.5	1.5	1.25
hyp34	7	7	6.75	6.75	6.75	6.75		hyp34	7	3.25	3	2.25	2	3		hyp34	7	1	0.5	0.5	0.75	0.5
hyp35	7	7	6.75	7	7	7		hyp35	7	3.25	2.5	2	2.5	2		hyp35	7	0.75	1	0.5	1	0.5
hyp36	7	7	6.75	7	6.75	6.5		hyp36	7	4	2	2	2.5	2		hyp36	7	0.75	1	0.5	0.5	0
hyp37	7	7	7	7	7	7		hyp37	7	6	4.5	4	4	3.5		hyp37	7	1.5	0	0	0	0
hyp38	7	7	7	7	7	7		hyp38	7	6	6	6	5	4		hyp38	7	1.5	0	0	0	0
hyp39	7	7	7	7	7	7		hyp39	7	6	5.75	5	3.5	3.5		hyp39	7	0	1.5	0	0	0
hyp40	7	7	6	6.75	6	6		hyp40	7	5.5	4	2.5	1.5	1.5		hyp40	7	3	0	0	0	0
hyp41	7	7	7	7	7	7		hyp41	7	6.75	6.75	5.33333	4.5	5		hyp41	7	5	0.75	2	1.5	0
hyp42	7	7	7	7	7	7		hyp42	7	5	4.25	3.5	3	2.5		hyp42	7	0	0	0	0	0
hyp43	7	7	7	7	7	7		hyp43	7	6.25	6	5.75	4.5	4.5		hyp43	7	3.5	1.5	1.5	0	0
hyp44	7	7	7	7	7	7		hyp44	7	6.25	6	5.75	4.75	4.5		hyp44	7	3	1.5	0	0	0
hyp45	7	7	7	7	7	7		hyp45	7	3	3	3	1	1.25		hyp45	7	0	0	0	0	0
hyp46	7	7	7	7	7	7		hyp46	7	4.75	4.75	4	4	3		hyp46	7	0	0	0	0	0
hyp47	7	7	7	7	7	7		hyp47	7	7	7	6.5	6.5	6.5		hyp47	7	4	4	4	4	4
hyp48	7	7	7	7	7	7		hyp48	7	4.25	5	3.5	4.5	3.75		hyp48	7	2	0	0	0	0
hyp49	7	7	7	7	7	7		hyp49	7	6	5	5	4.5	4.5		hyp49	7	0	1.75	1.5	0	0
hyp50	7	7	7	7	7	7		hyp50	7	5.25	5	4.25	4	4		hyp50	7	3.5	1.5	0	0	0
hyp51	7	7	7	7	7	7		hyp51	7	6	5	5.25	4.5	3.5		hyp51	7	0	0	1.5	0	0
hyp52	7	7	7	7	7	7		hyp52	7	5	5	4.5	4.25	4.25		hyp52	7	1.5	0	2.75	0	0
hyp53	7	7	7	7	7	7		hyp53	7	5.25	4.25	4	4	4		hyp53	7	2	3	1.5	0	0
hyp54	7	7	7	7	7	7		hyp54	7	4	3.5	3.5	3	2		hyp54	7	0	0	0	0	0
hyp55	7	7	7	7	7	7		hyp55	7	7	7	7	7	7		hyp55	7	7	6.5	5.25	4	3.75
hyp56	7	7	7	7	7	7		hyp56	7	7	7	7	7	7		hyp56	7	6.75	6.25	4.5	4	4
hyp57	7	7	7	7	7	7		hyp57	7	6.5	6.5	5.25	5.25	5		hyp57	7	4	2	2	2	2
hyp58	7	7	7	7	7	7		hyp58	7	6.25	6	4.25	4.25	4.25		hyp58	7	2	0	1.5	1.5	0.75
hyp59	7	7	7	7	7	7		hyp59	7	6	5.5	5	5	5		hyp59	7	2.25	3	2	1.5	1.5
hyp60	7	7	7	7	7	7		hyp60	7	6	5.75	5.75	5.5	5.5		hyp60	7	4	3	3.5	3.5	0
hyp61	7	7	7	7	7	7		hyp61	7	4	4	3.5	4	3.5		hyp61	7	0	0	0	0	0
hyp62	7	7	7	7	7	7		hyp62	7	4	4	3.5	2.75	3.5		hyp62	7	1.5	0	0	0	0
hyp63	7	7	7	7	7	7		hyp63	7	6	6	5	5	5		hyp63	7	3.5	3.5	1.5	1.5	1.5
hyp64	7	7	7	7	7	7		hyp64	7	4	3.5	3.5	3	3.5		hyp64	7	0	0	0	0	0
hyp65	7	7	7	7	7	7		hyp65	7	7	7	7	7	7		hyp65	7	6.5	5	4.5	4.75	4.5
hyp66	7	7	7	7	7	7		hyp66	7	6.5	6.5	6	5	6		hyp66	7	2.5	2.75	2.25	2	3.5
hyp67	7	7	7	7	7	7		hyp67	7	6	5.5	5.5	5.5	5.75		hyp67	7	2.5	0.5	0.25	0	0.5
hyp68	7	7	7	7	7	7		hyp68	7	7	7	7	7	7		hyp68	7	6	4.5	4	1.75	0
hyp69	7	7	7	7	7	7		hyp69	7	7	7	7	7	7		hyp69	7	6.5	5	3.5	4.5	2
hyp70	7	7	7	7	7	7		hyp70	7	4	4	3.5	3.5	3.5		hyp70	7	0	0	1.5	1.5	0
hyp71	7	7	7	7	7	7		hyp71	7	4.75	5.5	5.5	4.5	3.75		hyp71	7	0.25	0.25	0	0	0
hyp72	7	7	7	7	7	7		hyp72	7	3.75	3.75	2	2	2		hyp72	7	0.25	0.25	0	0	0
hyp73	7	7	7	7	7	7		hyp73	7	3.5	2.75	4	2	2.25		hyp73	7	0	0	1	0	0
hyp74	7	7	7	7	7	7		hyp74	7	4.75	2.5	2	2	4		hyp74	7	0	0.25	0	0	0
hyp75	7	7	7	7	7	7		hyp75	7	3.75	3.75	3.5	3.5	3.75		hyp75	7	1.75	1.75	1.5	1.5	1
hyp76	7	7	7	7	7	7		hyp76	7	5.25	5.25	5.25	5.25	4.75		hyp76	7	0	0	0	0	0
hyp77	7	7	7	7	7	7		hyp77	7	5.75	5	5.25	5.25	5.25		hyp77	7	0	0	0	0	0
hyp78	7	7	7	7	7	7		hyp78	7	4.5	4	4	3.5	3		hyp78	7	1.5	0	1.5	0	0
hyp79	7	7	7	7	7	7		hyp79	7	6	6	5.75	5	4.5		hyp79	7	0	1.5	0	0.75	0
hyp80	7	7	7	7	7	7		hyp80	7	5.25	4.75	4.25	4	3.5		hyp80	7	3	3	1.5	1.5	1.5
hyp81	7	7	7	7	7	7		hyp81	7	5.75	5.75	5.75	5	4.75		hyp81	7	1.5	0	0	0	0
hyp82	7	7	7	7	7	7		hyp82	7	5.75	4.75	4.25	4.25	3.5		hyp82	7	0	0	0	0	0
hyp83	7	7	7	7	7	7		hyp83	7	5.75	5.75	5.75	5.25	5.25		hyp83	7	0	0	1.5	0	0
hyp84	7	7	7	7	7	7		hyp84	7	5.75	4.75	4.75	3.75	3.25		hyp84	7	1.5	1.5	0	0	0
hyp85	7	7	7	7	7	7		hyp85	7	5.25	4.75	4.75	4.25	4.25		hyp85	7	3.5	1.5	1.5	0	1.5
hyp86	7	7	7	7	7	7		hyp86	7	5.25	5	5	5	5		hyp86	7	3.5	3	2.75	2	0
hyp87	7	7	7	7	7	7		hyp87	7	7	7	7	6.75	6.5		hyp87	7	5	4.5	4	4	4
hyp88	7	7	7	7	7	7		hyp88	7	6.25	4.5	4	4	3.5		hyp88	7	1.5	1.5	1.5	1.5	0
hyp89	7	7	7	7	7	7		hyp89	7	6.25	5.25	4.75	4.5	4		hyp89	7	3	1.5	1.5	1.5	0
hyp90	7	7	7	7	7	7		hyp90	7	6.25	5	4.5	4.5	4		hyp90	7	1	1.5	1.25	0	0
hyp91	7	7	7	7	7	7		hyp91	7	6.25	5	3.5	4	4		hyp91	7	3	3	1.5	0	1.5
hyp92	7	7	7	7	7	7		hyp92	7	5.25	4	4	3.25	3.5		hyp92	7	1.5	1.5	1.25	0	0
hyp93	7	7	7	7	7	7		hyp93	7	5.25	4.75	4	4	3.5		hyp93	7	0.5	0	0	0	0
hyp94	7	7	7	7	7	7		hyp94	7	5.25	4	4	4	3		hyp94	7	1.5	1.5	0	1.5	1.5
hyp95	7	7	7	7	7	7		hyp95	7	6.5	5.75	5.75	5.5	5.5		hyp95	7	3.5	1.5	1.5	1.5	0
hyp96	7	7	7	7	7	7		hyp96	7	6	6	6	6	6		hyp96	7	5	3.75	3.75	5	2
hyp97	7	7	7	7	7	7		hyp97	7	5.5	3.75	4	4	4		hyp97	7	0	0	1.5	1.5	2.25
hyp98	7	7	7	7	7	7		hyp98	7	5.75	4	3.75	3.25	4.25		hyp98	7	0	0	1.5	0	0
hyp99	7	7	7	7	7	7		hyp99	7	6.75	6.25	5.75	5	5		hyp99	7	5.25	0	2.75	1.5	0
hyp100	7	7	7	7	7	7		hyp100	7	7	6.5	6.25	5.75	5.75		hyp100	7	4	2	1.5	3.25	1.5
hyp101	7	7	7	7	7	7		hyp101	7	6.5	5	4.5	3	3		hyp101	7	0	0	4	4	0
hyp102	7	7	7	7	7	7		hyp102	7	6.5	4.5	4	3	3		hyp102	7	0	0	3	0	0
hyp103	7	7	7	7	7	7		hyp103	7	5	5	4.75	4.75	4.5		hyp103	7	0	1.5	1.5	0	0
hyp104	7	7	7	7	7	6.5		hyp104	7	2.25	2.25	1.25	1.5	1.5		hyp104	7	0	0	0	0	0
hyp105	7	7	7	7	7	7		hyp105	7	5.5	5.5	5.5	5.5	5.5		hyp105	7	1.25	0.5	0	0.5	0.5
hyp106	7	7	7	7	7	7		hyp106	7	4	3	3.5	3.5	3		hyp106	7	0	1.5	1.5	0	0
hyp107	7	7	7	7	7	7		hyp107	7	4	3.5	4	3	3		hyp107	7	0	0	0	0	0
hyp108	7	7	7	7	7	7		hyp108	7	5.75	5	4.75	4.75	4		hyp108	7	1.5	1.5	2	1.75	2
hyp109	7	7	7	7	7	7		hyp109	7	3.75	3	3	3	3.75		hyp109	7	0	0	0	0	0
hyp110	7	7	7	7	7	7		hyp110	7	4	4	3.5	3.5	3.5		hyp110	7	0	0	0	0	0
hyp111	7	7	7	7	7	7		hyp111	7	5	4.5	4	4	4		hyp111	7	3	0	0	0	0
hyp112	7	7	7	7	7	7		hyp112	7	4	4	4	4	3.5		hyp112	7	0	0	0	0	0
hyp113	7	7	7	7	7	7		hyp113	7	6.25	5.75	5	5	5		hyp113	7	0.75	0.75	1.5	0	0
				7	6	5	4	3	2	1	0
7	6	5	4	3	2	1	0

## Sheet: UV Assay (MN)
			1:1 Dilution								1:10 Dilution								1:1000 Dilution
Strain	Control	500	750	1000	1250	1500		Strain	Control	500	750	1000	1250	1500		Strain	Control	500	750	1000	1250	1500		7	6	5	4	3	2	1	0
Wildtype	7	7	7	7	7	7		Wildtype	6	5	4	4	4	4		Wildtype	6	3	0	0	0	0
alb1	7	7	7	7	7	7		alb1	6.5	4	3.5	3	3.5	2		alb1	6	0	0	0	0	0
alb2	7	7	7	7	7	7		alb2	7	6.5	6	6.25	5	4.5		alb2	6	3.5	0.25	1.5	0.5	0
alb3	7	7	7	7	7	7		alb3	6.5	4	3.25	2	4	0		alb3	6	0	0	0	0	0
alb4	7	7	7	7	7	7		alb4	6	5	3.5	4	3	2		alb4	6	1.75	1.5	1.5	0	0
alb5	7	7	6.75	6	5	5.5		alb5	6	3	2.5	2	2	1.5		alb5	5	0	0	0	0	0
alb6	7	7	6.5	6.5	5	6		alb6	6	4.25	3	2.5	1.5	2		alb6	5	0	0	0	0	0
alb7	7	7	7	7	7	7		alb7	6	6	5.75	4	3.5	3.5		alb7	6	5	1.5	0.75	0	0
alb8	7	7	7	7	7	7		alb8	6	4.5	4	2.75	2.75	3.5		alb8	5.75	0	0	0	0	0
alb9	7	7	6.5	6	6.25	6		alb9	6.75	5.25	4.5	3.25	2.75	2.75		alb9	5.5	3	1.75	0.75	0.75	0
alb10	7	7	7	7	7	7		alb10	6	6	6	5	4	4		alb10	6	5	0	0	0	0
alb11	7	7	6.5	6	5	6		alb11	6	4.25	3.5	2	1.5	1.5		alb11	5	0	0	0	0	0
alb12	7	7	7	7	7	7		alb12	6.5	4.5	4	4	3.5	2.5		alb12	6	0	0	0	0	0
alb13	7	7	7	7	7	7		alb13	6	5	4	4	3.5	3.25		alb13	6	0	0	0	0	0
alb14	7	7	6.25	5.5	5.5	6.25		alb14	7	5	4	3	2	2.25		alb14	5	0	0	0	0	0
alb15	7	7	7	7	7	7		alb15	6.5	6.25	4.5	5	4	2		alb15	6	1	0.75	0	0.25	0
alb16	7	7	7	7	7	7		alb16	6.5	5.25	5	4.5	4	4		alb16	6	3	0	0	0	0
alb17	7	7	7	7	7	7		alb17	6	3.5	3	3	0	0		alb17	6	0	0	0	0	0
hyp1	7	7	6.25	6	5.25	4.5		hyp1	5.5	2.5	2	2	2	2		hyp1	5	0	0	0	0	0
hyp2	7	7	7	7	7	7		hyp2	7	6.75	6.5	6.25	6.25	6		hyp2	6	5.25	4	4	3	1.75
hyp3	7	7	7	7	7	7		hyp3	6.75	4	4	3	1.75	3.25		hyp3	6	0	0	0	0	0
hyp4	7	7	7	7	7	7		hyp4	7	6.5	5.25	4.5	4	5		hyp4	6	4	2	1.5	1.5	1.5
hyp5	7	7	7	7	7	7		hyp5	7	6.5	5.5	4	4	4		hyp5	6	2.5	2.5	1.5	0	0
hyp6	7	7	7	7	7	7		hyp6	7	6	5.75	5	4.5	4		hyp6	6	3	1.5	0	0	0
hyp7	7	7	7	7	7	7		hyp7	6	2	2	2	2	2		hyp7	6	0	0	0	0	0
hyp8	7	7	7	7	7	7		hyp8	6	4	4	3	2.5	2.5		hyp8	4	0	0	0	0	0
hyp9	7	7	7	7	7	7		hyp9	5.25	2	2.5	2	1.75	2.5		hyp9	4	0	0	0	0	0
hyp10	7	7	7	7	7	7		hyp10	7	6	5.75	4.5	3.5	4		hyp10	6	0	0	0	0	0
hyp11	7	7	7	7	7	7		hyp11	5	4.5	4.5	4.75	4.5	4		hyp11	4	4	3	2	0	1.5
hyp12	7	7	7	7	7	7		hyp12	7	6.5	6.5	5.25	4.75	4.5		hyp12	6	0	0	0	0	0
hyp13	7	7	7	7	7	7		hyp13	7	6	5.25	4.25	4.25	4		hyp13	6	0	0	0	0	0
hyp14	7	7	7	7	7	7		hyp14	7	4.75	4.5	3.5	3.5	3.5		hyp14	6	0	0	0	0	0
hyp15	7	7	7	7	7	7		hyp15	7	6.5	5.25	5	4.75	5		hyp15	6	3.75	1.5	1.5	0	1.5
hyp16	7	7	7	7	7	7		hyp16	6.75	4.25	4	3	3.5	3.5		hyp16	6.25	0	0	0	0	0
hyp17	7	7	7	7	7	7		hyp17	6	5	4	4	2.75	3		hyp17	5	1.5	1.5	0.75	0	0
hyp18	7	7	7	7	7	7		hyp18	7	3.5	2.5	2	2	2.25		hyp18	5	0	0	0	0	0
hyp19	7	7	7	7	6.75	4.5		hyp19	6.25	1.75	1.25	1.5	1.25	1.25		hyp19	5	0	0	0	0	0
hyp20	7	7	7	7	7	7		hyp20	7	5.75	5.25	5	4	4		hyp20	6.25	0.25	0	0	0	0
hyp21	7	7	7	7	7	7		hyp21	6.5	5.75	5	5	5	5		hyp21	5.25	3.5	3	3	2	0
hyp22	7	7	7	7	7	7		hyp22	7	7	7	6.75	6.75	6.25		hyp22	6	5	4.25	4.25	4	4
hyp23	7	7	7	7	7	7		hyp23	6.75	6.75	6.5	5.75	4.75	4.25		hyp23	6	4.25	3	2.5	0	0
hyp24	7	7	7	7	7	7		hyp24	7	7	7	7	6.5	6.25		hyp24	6	4.5	3	2.5	2.25	0
hyp25	7	7	7	7	7	7		hyp25	7	7	6.25	5.25	5.25	4.75		hyp25	6.25	3	3	1.5	0	0
hyp26	7	7	7	7	7	7		hyp26	7	7	7	7	6.5	6		hyp26	6	4	3.5	2	0.25	0
hyp27	7	7	7	7	7	7		hyp27	7	6.5	6.5	6.5	5.75	5		hyp27	6	1.5	1.5	0	0	0
hyp28	6.75	7	7	7	7	7		hyp28	6.25	6	6	5.5	5	4.75		hyp28	5.25	4	4	4	4	4
hyp29	6.5	6.75	6	6	6	6		hyp29	5.5	5	4	3.75	3.25	3.5		hyp29	5	1.5	0	0	0	0
hyp30	7	7	7	7	7	7		hyp30	6	4	3.25	2.25	2	3		hyp30	5	0	0	0	0	0
hyp31	7	7	7	7	7	7		hyp31	7	6	4.5	4	4	4		hyp31	6	0.75	0	0	0	0
hyp32	7	7	7	7	7	7		hyp32	5	4.5	4.5	4.5	4	4		hyp32	3.5	0	0	0	0	0
hyp33	7	7	7	7	7	7		hyp33	6.75	5	4	4	4	4		hyp33	6	0	0	0	0	0
hyp34	7	7	7	7	6.5	6.5		hyp34	6.75	5	4	2	2	2		hyp34	5	1	1.5	0.5	0	0
hyp35	7	7	7	7	7	7		hyp35	6	4.75	2.75	2	2	2		hyp35	5	1	0.75	0	0	0
hyp36	7	7	5.5	7	7	6.75		hyp36	6	4.25	2	2	2	2		hyp36	5	1	0	0	0	0
hyp37	7	7	7	7	7	7		hyp37	6.5	5	5	4.5	4	4		hyp37	6.25	1.5	0.75	1.75	0	0
hyp38	7	7	7	7	7	7		hyp38	6.25	4	3	3	3	2		hyp38	6	0	0	0	0	0
hyp39	7	7	7	7	7	7		hyp39	6.75	4	3.5	3	2	3		hyp39	6	0	0	0	0	0
hyp40	7	7	7	6.5	7	6.75		hyp40	6.5	4	3	4	3.5	3.5		hyp40	6	0	0	0	0	0
hyp41	7	7	7	6.75	7	7		hyp41	7	6.5	5.25	5.75	5.5	5		hyp41	6.5	3.75	3	3	1.5	1.5
hyp42	7	7	7	7	7	7		hyp42	7	5	4.25	4.25	4	4		hyp42	6.5	3	1.5	0	0	0
hyp43	7	7	7	7	7	7		hyp43	6.75	6.5	6.5	5.75	5	4.5		hyp43	6	5.25	3.5	1.5	0	0
hyp44	7	7	7	7	7	7		hyp44	6.5	6.5	6.25	6.25	5.25	5		hyp44	6	5.25	3.25	1.5	0	0
hyp45	5.75	5.75	5.75	5.75	5.75	4.75		hyp45	4	2.75	1.5	1.5	1.5	1.5		hyp45	3.5	0	0	0	0	0
hyp46	7	7	7	7	7	7		hyp46	7	6.75	6.5	6.25	6.25	6		hyp46	6	5.25	4	4	3	1.75
hyp47	7	7	7	7	7	7		hyp47	7	6.5	5.5	5	5	5		hyp47	6	4.25	4	2	2	2
hyp48	7	7	7	7	7	7		hyp48	7	6.5	4.75	2.5	3.5	4.25		hyp48	6	3	0	0	0	0
hyp49	7	7	7	7	7	7		hyp49	7	6	5	4	4	4		hyp49	6	0.25	3	0	0	0
hyp50	7	7	7	7	7	7		hyp50	6.75	6	4.5	4	4	4		hyp50	6	0	0.25	0	0	0
hyp51	7	7	7	7	7	7		hyp51	7	5.5	4	4	4	4		hyp51	6	0	0.25	0	0	0
hyp52	7	7	7	7	7	7		hyp52	7	7	6.5	5.5	5	4		hyp52	6	3.5	0	0	0	0
hyp53	7	7	7	7	7	7		hyp53	6.5	4.75	4	4	4	4		hyp53	6	2	0	0	0	0
hyp54	7	7	7	7	7	7		hyp54	7	4.5	3	3.5	3.5	3		hyp54	6	0	0	0	0	0
hyp55	7	7	7	7	7	7		hyp55	6.5	6.5	6	6	5	4.5		hyp55	6	4	3.5	3	1.5	0
hyp56	7	7	7	7	7	7		hyp56	7	6.5	5.5	5	5	4.5		hyp56	6	1.5	1.5	0	1.5	0.25
hyp57	7	7	7	7	7	7		hyp57	7	6.5	5.5	4.5	4.5	4		hyp57	6	3.25	1.5	0	0	0
hyp58	7	7	7	7	7	7		hyp58	7	7	7	6	6	5		hyp58	6	4	3.5	1.5	0	0
hyp59	7	7	7	7	7	7		hyp59	7	5.5	5.5	4.5	4	4		hyp59	6	2	2	2	0	0
hyp60	7	7	7	7	7	7		hyp60	7	5	5	4	4	4		hyp60	6	2	1	0.75	0	0
hyp61	7	7	7	7	7	7		hyp61	6.5	4	4	3.5	3.5	2.5		hyp61	6	0	0	0	0	0
hyp62	7	7	6.5	6	5	6		hyp62	6	4.25	3.5	2	1.5	1.5		hyp62	5	0	0	0	0	0
hyp63	7	7	7	7	7	7		hyp63	7	4	4	4	4	4		hyp63	6	1.5	0	0	0	0
hyp64	7	7	7	6.75	7	7		hyp64	7	6.75	6.5	6	5.25	5		hyp64	6	5.25	3	3.5	0	1.5
hyp65	7	7	7	7	7	7		hyp65	6.75	5.75	5	4	4	2.75		hyp65	5.75	0	0	0	0	0
hyp66	7	7	7	7	7	7		hyp66	7	5.5	5	5	4.5	4.5		hyp66	6	3.75	3.5	4	1.5	2.75
hyp67	7	7	7	7	7	7		hyp67	7	5.75	4.75	4.75	4.5	4		hyp67	4.25	0	0	0	0	0
hyp68	7	7	7	7	7	7		hyp68	7	7	6.5	6.25	5	4.75		hyp68	6	3.5	2.5	3.25	0.25	0.5
hyp69	7	7	7	7	7	7		hyp69	7	7	6.5	6.25	5	4.75		hyp69	6	4	3.25	2.75	2	3.25
hyp70	7	7	7	7	7	7		hyp70	6.5	2.75	2.25	1.5	1.25	1.25		hyp70	5.25	0	0	0	0	0
hyp71	7	7	7	7	6.75	4.5		hyp71	6.5	4	2.5	2	2	2		hyp71	5.5	0	0	0	0	0
hyp72	7	7	7	7	7	7		hyp72	6.5	4.5	2.5	2	1.75	1.5		hyp72	5	0	0	0	0	0
hyp73	7	7	7	7	7	5.75		hyp73	6.5	2.25	2.5	1.5	1.25	1.25		hyp73	5	0	0	0	0	0
hyp74	7	7	7	7	7	7		hyp74	6.5	2.75	2.25	1.5	1.25	1.25		hyp74	5.25	0	0	0	0	0
hyp75	7	7	7	7	7	7		hyp75	6.25	4.5	4	3.75	2.25	2.25		hyp75	4.75	0	0	0	0	0
hyp76	7	7	7	7	7	7		hyp76	6	4	4	2.5	1.75	1		hyp76	6	0.5	0	0	0	0
hyp77	7	7	7	7	7	7		hyp77	6	4	3	3.5	3	2.5		hyp77	6	0	0	0	0	0
hyp78	7	7	7	7	7	7		hyp78	6.25	4	4	3.5	3.5	3		hyp78	6	0	0	0	0	0
hyp79	7	7	7	7	7	7		hyp79	7	7	7	7	6	5		hyp79	6.25	1.75	0	0.25	0.25	0
hyp80	7	7	7	7	7	7		hyp80	7	5.5	4.75	4.5	4	4		hyp80	6	0.25	0	0	0	0
hyp81	7	7	7	7	7	7		hyp81	7	7	6.5	5.75	5	4.75		hyp81	6.25	5.5	2	2	0	0
hyp82	7	7	7	7	7	7		hyp82	7	7	6.5	5.75	4.75	5		hyp82	6	5	3	1.5	0	0
hyp83	7	7	7	7	7	7		hyp83	7	7	7	5.75	4.75	5		hyp83	6	5	3.5	1.5	0	1.5
hyp84	7	7	7	7	7	7		hyp84	7	7	7	6	4.75	4.75		hyp84	6	5	4	2	3	3
hyp85	7	7	7	7	7	7		hyp85	6.5	5.25	5	4	4	4		hyp85	5.25	1.75	0	0	0	0
hyp86	7	7	7	7	7	7		hyp86	6.75	5.25	5	4.75	4.5	4		hyp86	5.5	3	2	1.5	0	0
hyp87	7	7	7	7	7	7		hyp87	7	6.25	6.5	6.5	6.5	6		hyp87	6	4	4	3.75	3.75	2.75
hyp88	7	7	7	7	7	7		hyp88	7	5	5	4	4	3.25		hyp88	6	0.5	0	0	0	0
hyp89	7	7	7	7	7	7		hyp89	7	5	5	3	3	3		hyp89	6	3	0	0	0	0
hyp90	7	7	7	7	7	7		hyp90	7	5	5	2	3	2.5		hyp90	6	3	0	0	0	0
hyp91	7	7	7	7	7	7		hyp91	7	5	5	4	4	4		hyp91	6	3	0	0	0	0
hyp92	7	7	7	7	7	7		hyp92	7	5	5	4	3.5	3.5		hyp92	6	3	0	0	0	0
hyp93	7	7	7	7	7	7		hyp93	7	6	4.25	4	4	4		hyp93	6	1.5	0	0	0	0
hyp94	7	7	7	7	7	7		hyp94	7	5.25	4	4	4	4		hyp94	6	0	0	0	0	0
hyp95	7	7	7	7	7	7		hyp95	7	7	7	5.5	5.5	5		hyp95	6	4.25	3	0	0	0
hyp96	7	7	7	7	7	7		hyp96	7	6.25	5	5	4.75	4.5		hyp96	6	3.5	3	1.5	0	0
hyp97	7	7	7	7	7	7		hyp97	7	5	5	4	4	4		hyp97	6	0	0	0	0	0
hyp98	7	7	7	7	7	7		hyp98	6.75	5.75	5.25	5	5	4.75		hyp98	5.5	1.75	0.5	0	0	0
hyp99	7	7	7	7	7	7		hyp99	6.5	5.5	4	4	4	3.5		hyp99	5.5	0	0	0	0	0
hyp100	6.75	6.75	6.5	6.75	6.75	6.75		hyp100	5.5	4.75	3	3.5	3.25	2.5		hyp100	4.5	0	0	0	0	0
hyp101	7	7	7	7	7	7		hyp101	6.25	6	5.5	5	5	4.5		hyp101	5	4	2	0	0	0
hyp102	7	7	7	7	7	7		hyp102	7	6.25	4.5	4.5	4	3.75		hyp102	6	3.5	0.5	0.25	0	0
hyp103	7	7	7	7	7	7		hyp103	7	6.5	6.5	6.5	5.75	5		hyp103	6	0.5	1.5	0	0	0
hyp104	7	7	7	7	7	7		hyp104	6.5	4	4	4	3	3.5		hyp104	6	0	0	0	0	0
hyp105	7	7	7	7	7	7		hyp105	7	6	4.75	4.75	4	4		hyp105	6	3	0.75	0	0	0
hyp106	7	7	7	7	7	7		hyp106	6.25	4	2.5	2.25	2.5	4		hyp106	6	0	0	0	0	0
hyp107	7	7	7	7	7	7		hyp107	7	4	2.5	2.5	3	1.5		hyp107	6	0	0	0	0	0
hyp108	7	7	7	7	7	7		hyp108	7	5.5	5	4	4	4		hyp108	6	1.5	0	0	1.5	0
hyp109	7	7	7	7	7	7		hyp109	7	4	3.5	3.5	3.5	3.25		hyp109	6	0	0	0	0	0
hyp110	7	7	7	7	7	7		hyp110	6.5	4.5	3.5	2.75	3	2.5		hyp110	7	0	0	0	0	0
hyp111	7	7	7	7	7	7		hyp111	7	5.5	4	4.25	4.25	4		hyp111	6.5	0	0	0	0	0
hyp112	7	7	7	7	7	7		hyp112	6	4	4	3.5	3	2.25		hyp112	6	0	0	0	0	0
hyp113	7	7	7	7	7	7		hyp113	7	6	5	4.75	4	4		hyp113	6.5	1.5	0	0	0	0
	7	6	5	4	3	2	1	0

## Sheet: Temp Assay
		10°C						28°C
Strain	1:1	1:10	1:100	1:1000		Strain	1:1	1:10	1:100	1:1000		7	6	5	4	3	2	1	0
Wildtype	7	7	7	7		Wildtype	7	7	7	7
alb1	7	7	7	7		alb1	7	7	7	7
alb2	7	7	7	7		alb2	7	7	7	7
alb3	7	7	7	7		alb3	7	7	7	7
alb4	7	7	7	7		alb4	7	7	7	7
alb5	7	7	7	7		alb5	7	7	7	7
alb6	7	7	7	7		alb6	7	7	7	7
alb7	7	7	7	7		alb7	7	7	7	7
alb8	7	7	7	7		alb8	7	7	7	7
alb9	7	7	7	7		alb9	7	7	7	7
alb10	7	7	7	7		alb10	7	7	7	7
alb11	7	7	7	7		alb11	7	7	7	7
alb12	7	7	7	7		alb12	7	7	7	7
alb13	7	7	7	7		alb13	7	7	7	7
alb14	7	7	7	7		alb14	7	7	7	7
alb15	7	7	7	7		alb15	7	7	7	7
alb16	7	7	7	7		alb16	7	7	7	7
alb17	7	7	7	7		alb17	7	7	7	7
hyp1	7	7	7	7		hyp1	7	7	7	7
hyp2	7	7	7	7		hyp2	7	7	7	7
hyp3	7	7	7	7		hyp3	7	7	7	7
hyp4	7	7	7	7		hyp4	7	7	7	7
hyp5	7	7	7	7		hyp5	7	7	7	7
hyp6	7	7	7	7		hyp6	7	7	7	7
hyp7	7	7	7	7		hyp7	7	7	7	7
hyp8	7	7	7	7		hyp8	7	7	7	7
hyp9	7	7	7	7		hyp9	7	7	7	7
hyp10	7	7	7	7		hyp10	7	7	7	7
hyp11	7	7	7	7		hyp11	7	7	7	7
hyp12	7	7	7	7		hyp12	7	7	7	7
hyp13	7	7	7	7		hyp13	7	7	7	7
hyp14	7	7	7	7		hyp14	7	7	7	7
hyp15	7	7	7	7		hyp15	7	7	7	7
hyp16	7	7	7	7		hyp16	7	7	7	7
hyp17	7	7	7	7		hyp17	7	7	7	7
hyp18	7	7	7	7		hyp18	7	7	7	7
hyp19	7	7	7	7		hyp19	7	7	7	7
hyp20	7	7	7	7		hyp20	7	7	7	7
hyp21	7	7	7	7		hyp21	7	7	7	7
hyp22	7	7	7	7		hyp22	7	7	7	7
hyp23	7	7	7	7		hyp23	7	7	7	7
hyp24	7	7	7	7		hyp24	7	7	7	7
hyp25	7	7	7	7		hyp25	7	7	7	7
hyp26	7	7	7	7		hyp26	7	7	7	7
hyp27	7	7	7	7		hyp27	7	7	7	7
hyp28	7	7	7	7		hyp28	7	7	7	7
hyp29	7	7	7	7		hyp29	7	7	7	7
hyp30	7	7	7	7		hyp30	7	7	7	7
hyp31	7	7	7	7		hyp31	7	7	7	7
hyp32	7	7	7	7		hyp32	7	7	7	7
hyp33	7	7	7	7		hyp33	7	7	7	7
hyp34	7	7	7	7		hyp34	7	7	7	7
hyp35	7	7	7	7		hyp35	7	7	7	7
hyp36	7	7	7	7		hyp36	7	7	7	7
hyp37	7	7	7	7		hyp37	7	7	7	7
hyp38	7	7	7	7		hyp38	7	7	7	7
hyp39	7	7	7	7		hyp39	7	7	7	7
hyp40	7	7	7	7		hyp40	7	7	7	7
hyp41	7	7	7	7		hyp41	7	7	7	7
hyp42	7	7	7	7		hyp42	7	7	7	7
hyp43	7	7	7	7		hyp43	7	7	7	7
hyp44	7	7	7	7		hyp44	7	7	7	7
hyp45	7	7	7	7		hyp45	7	7	7	7
hyp46	7	7	7	7		hyp46	7	7	7	7
hyp47	7	7	7	7		hyp47	7	7	7	7
hyp48	7	7	7	7		hyp48	7	7	7	7
hyp49	7	7	7	7		hyp49	7	7	7	7
hyp50	7	7	7	7		hyp50	7	7	7	7
hyp51	7	7	7	7		hyp51	7	7	7	7
hyp52	7	7	7	7		hyp52	7	7	7	7
hyp53	7	7	7	7		hyp53	7	7	7	7
hyp54	7	7	7	7		hyp54	7	7	7	7
hyp55	7	7	7	7		hyp55	7	7	7	7
hyp56	7	7	7	7		hyp56	7	7	7	7
hyp57	7	7	7	7		hyp57	7	7	7	7
hyp58	7	7	7	7		hyp58	7	7	7	7
hyp59	7	7	7	7		hyp59	7	7	7	7
hyp60	7	7	7	7		hyp60	7	7	7	7
hyp61	7	7	7	7		hyp61	7	7	7	7
hyp62	7	7	7	7		hyp62	7	7	7	7
hyp63	7	7	7	7		hyp63	7	7	7	7
hyp64	7	7	7	7		hyp64	7	7	7	7
hyp65	7	7	7	7		hyp65	7	7	7	7
hyp66	7	7	7	7		hyp66	7	7	7	7
hyp67	7	7	7	7		hyp67	7	7	7	7
hyp68	7	7	7	7		hyp68	7	7	7	7
hyp69	7	7	7	7		hyp69	7	7	7	7
hyp70	7	7	7	7		hyp70	7	7	7	7
hyp71	7	7	7	7		hyp71	7	7	7	7
hyp72	7	7	7	7		hyp72	7	7	7	7
hyp73	7	7	7	7		hyp73	7	7	7	7
hyp74	7	7	7	7		hyp74	7	7	7	7
hyp75	7	7	7	7		hyp75	7	7	7	7
hyp76	7	7	7	7		hyp76	7	7	7	7
hyp77	7	7	7	7		hyp77	7	7	7	7
hyp78	7	7	7	7		hyp78	7	7	7	7
hyp79	7	7	7	7		hyp79	7	7	7	7
hyp80	7	7	7	7		hyp80	7	7	7	7
hyp81	7	7	7	7		hyp81	7	7	7	7
hyp82	7	7	7	7		hyp82	7	7	7	7
hyp83	7	7	7	7		hyp83	7	7	7	7
hyp84	7	7	7	7		hyp84	7	7	7	7
hyp85	7	7	7	7		hyp85	7	7	7	7
hyp86	7	7	7	7		hyp86	7	7	7	7
hyp87	7	7	7	7		hyp87	7	7	7	7
hyp88	7	7	7	7		hyp88	7	7	7	7
hyp89	7	7	7	7		hyp89	7	7	7	7
hyp90	7	7	7	7		hyp90	7	7	7	7
hyp91	7	7	7	7		hyp91	7	7	7	7
hyp92	7	7	7	7		hyp92	7	7	7	7
hyp93	7	7	7	7		hyp93	7	7	7	7
hyp94	7	7	7	7		hyp94	7	7	7	7
hyp95	7	7	7	7		hyp95	7	7	7	7
hyp96	7	7	7	7		hyp96	7	7	7	7
hyp97	7	7	7	7		hyp97	7	7	7	7
hyp98	7	7	7	7		hyp98	7	7	7	7
hyp99	7	7	7	7		hyp99	7	7	7	7
hyp100	7	7	7	7		hyp100	7	7	7	7
hyp101	7	7	7	7		hyp101	7	7	7	7
hyp102	7	7	7	7		hyp102	7	7	7	7
hyp103	7	7	7	7		hyp103	7	7	7	7
hyp104	7	7	7	7		hyp104	7	7	7	7
hyp105	7	7	7	7		hyp105	7	7	7	7
hyp106	7	7	7	7		hyp106	7	7	7	7
hyp107	7	7	7	7		hyp107	7	7	7	7
hyp108	7	7	7	7		hyp108	7	7	7	7
hyp109	7	7	7	7		hyp109	7	7	7	7
hyp110	7	7	7	7		hyp110	7	7	7	7
hyp111	7	7	7	7		hyp111	7	7	7	7
hyp112	7	7	7	7		hyp112	7	7	7	7
hyp113	7	7	7	7		hyp113	7	7	7	7
7	6	5	4	3	2	1	0
